# Supplementary material for: Rapid determination of nematode cell and organ susceptibility to toxic treatments
Source: Int J Parasitol Drugs Drug Resist. 2020 Oct 20;14:167–82. doi: 10.1016/j.ijpddr.2020.10.007 (PMC7593349; doi:10.1016/j.ijpddr.2020.10.007)
Supplement: Multimedia component 1 [file mmc1.xlsx]

## Sheet: Table S1
	Supplementary Table S1: Sample names, SRA accessions and RNA-seq read mapping statistics.
	Sample group		Sample name	SRA Accession	RNA-seq read counts (millions)
					Un-processed	Cleaned (PE+Orphans)	Cleaned (Paired-end only)	Mapped	Mapped (Frag-ments)
	2 Hours	Control - LEF and STU	ControlLefStu_2_A	SRR11802305	36.9279	33.5716	31.68	29.9444	14.9722
			ControlLefStu_2_B	SRR11802304	45.5231	40.9194	38.2668	36.1585	18.0792
			ControlLefStu_2_C	SRR11802303	42.2199	37.6966	35.1126	33.3576	16.6788
		LEF	Lef_2_A	SRR11802318	35.2279	31.6896	29.6969	28.1514	14.0757
			Lef_2_B	SRR11802317	45.2053	40.9003	38.4631	36.4038	18.2019
			Lef_2_C	SRR11802316	40.1014	35.7403	33.3083	31.4678	15.7339
		STU	Sta_2_B	SRR11802311	34.6611	30.5795	28.2132	26.5031	13.2516
			Sta_2_C	SRR11802309	42.6299	38.0297	35.3256	33.2902	16.6451
	4 Hours	Control - LEF and STU	ControlLefStu_4_A	SRR11802302	45.6682	41.0896	38.4954	36.534	18.267
			ControlLefStu_4_B	SRR11802301	40.7865	36.8936	34.695	32.736	16.368
			ControlLefStu_4_C	SRR11802300	33.649	30.2031	28.2769	26.862	13.431
		LEF	Lef_4_A	SRR11802315	33.1188	29.8816	28.0373	26.6396	13.3198
			Lef_4_B	SRR11802314	33.4669	30.3219	28.4778	26.9371	13.4686
			Lef_4_C	SRR11802313	46.2989	41.3207	38.5021	36.4516	18.2258
		STU	Sta_4_A	SRR11802308	29.6318	27.0641	25.5302	24.1003	12.0502
			Sta_4_B	SRR11802307	30.9406	27.8784	26.1703	24.535	12.2675
			Sta_4_C	SRR11802306	30.5162	27.4041	25.7448	24.3595	12.1797
	2 Hours	Control - CID	ControlCid_2_A	SRR11802286	51.3611	41.0769	37.3596	31.9082	15.9541
			ControlCid_2_B	SRR11802287	42.5302	34.4668	31.3124	27.4759	13.7379
			ControlCid_2_C	SRR11802289	36.1932	29.3051	26.2604	22.1832	11.0916
		CID	Cid_2_A	SRR11802290	42.813	33.158	29.8694	24.7598	12.3799
			Cid_2_B	SRR11802291	44.1095	35.0303	31.7677	23.0834	11.5417
			Cid_2_C	SRR11802292	51.2828	42.6582	38.9188	33.4779	16.739
	4 Hours	Control - CID	ControlCid_4_A	SRR11802280	32.1036	25.5417	22.9032	20.4815	10.2408
			ControlCid_4_B	SRR11802281	40.1064	31.0097	28.0251	23.7333	11.8666
			ControlCid_4_C	SRR11802282	43.1255	32.6615	29.7527	24.572	12.286
		CID	Cid_4_A	SRR11802283	48.2674	36.8629	33.9189	31.049	15.5245
			Cid_4_B	SRR11802284	40.9973	31.4604	28.3348	25.0623	12.5312
			Cid_4_C	SRR11802285	33.7721	26.9927	24.6233	21.9988	10.9994

## Sheet: Table S2
	Supplementary Table S2: All gene annotations, read counts, normalized expression levels and differential expression statistics.
						Raw Read Counts																														FPKM (Based on DESeq normalized values)
		Functional Annotations				Control - 2hours - for Cid			Control - 4hours - for Cid			Cid - 2hours			Cid - 4hours			Control - 2 hours - For LEF and STU			Control - 4 hours - For LEF and STU			Leflunomide - 2 hours			Leflunomide - 4 hours			Staurosporine - 2 hours		Staurosporine - 4 hours				Control - 2 hours - For LEF and STU			Leflunomide - 2 hours			Staurosporine - 2 hours		Control - 2hours - for Cid			Cid - 2hours
	Geneid	GhostKOALA	Interpro domains	Gene Ontology		ControlCid_2_A	ControlCid_2_B	ControlCid_2_C	ControlCid_4_A	ControlCid_4_B	ControlCid_4_C	Cid_2_A	Cid_2_B	Cid_2_C	Cid_4_A	Cid_4_B	Cid_4_C	ControlLefStu_2_A	ControlLefStu_2_B	ControlLefStu_2_C	ControlLefStu_4_A	ControlLefStu_4_B	ControlLefStu_4_C	Lef_2_A	Lef_2_B	Lef_2_C	Lef_4_A	Lef_4_B	Lef_4_C	Sta_2_B	Sta_2_C	Sta_4_A	Sta_4_B	Sta_4_C		Con 2-1	Con 2-2	Con 2-3	Lef 2-1	Lef 2-2	Lef 2-3	Stu 2-2	Stu 2-3	cont 2-1	cont 2-2	cont 2-3	cid 2-1	cid 2-2	cid 2-3
	AgB01_g001	-	-	-		4	2	2	2	1	2	1	3	3	0	2	3	12	10	19	20	18	17	14	18	18	4	14	21	3	21	15	10	13		1.38588	0.97843	2.16049	1.69694	1.62844	1.88866	0.34983	1.98901	0.35774	0.22981	0.27492	0.11626	0.36101	0.28746
	AgB01_g002	-	IPR029063:S-adenosyl-L-methionine-dependent methyltransferase;	-		40	46	41	39	57	50	39	40	62	48	57	35	42	50	42	65	54	27	37	41	64	47	49	64	48	49	50	52	36		2.70555	2.72875	2.66385	2.50151	2.06894	3.74563	3.1221	2.58867	1.9954	2.94822	3.14353	2.52895	2.68487	3.31374
	AgB01_g003	-	IPR029063:S-adenosyl-L-methionine-dependent methyltransferase;	-		0	0	0	0	2	0	0	0	0	0	0	0	0	0	1	2	1	3	0	0	0	0	1	2	0	0	0	1	0		0	0	0.3471	0	0	0	0	0	0	0	0	0	0	0
	AgB01_g004	-	IPR009057:Homeobox-like domain superfamily;IPR017884:SANT domain;	molecular_function:GO:0003677:DNA binding;		0	0	0	2	0	0	0	0	1	0	0	0	0	1	0	0	0	0	0	0	1	0	0	0	0	0	0	0	0		0	0.06332	0	0	0	0.0679	0	0	0	0	0	0	0	0.06201
	AgB01_g005	-	IPR029063:S-adenosyl-L-methionine-dependent methyltransferase;	-		5	4	2	0	3	3	3	0	2	0	4	1	6	2	5	2	3	3	1	1	2	1	2	2	2	1	2	0	1		1.54667	0.43678	1.26903	0.27055	0.20193	0.4684	0.52057	0.21141	0.99812	1.0259	0.61363	0.77846	0	0.42776
	AgB01_g006	-	IPR029033:Histidine phosphatase superfamily;	-		3	1	2	3	1	3	0	1	1	3	3	1	2	3	6	1	3	3	1	3	4	2	4	2	1	5	0	1	0		0.87484	1.11175	2.58408	0.45909	1.02796	1.58964	0.44167	1.79368	1.01621	0.43521	1.04126	0	0.45578	0.36293
	AgB01_g007	-	IPR029063:S-adenosyl-L-methionine-dependent methyltransferase;	-		55	50	48	52	73	64	31	35	50	56	102	61	64	67	60	109	79	62	68	94	98	93	78	131	60	60	139	68	60		3.24007	2.87366	2.99075	3.61308	3.72786	4.50754	3.06708	2.49115	2.15626	2.51849	2.8923	1.57981	1.84629	2.10022
	AgB01_g008	-	-	-		3	2	1	0	3	0	1	0	0	1	0	1	3	2	3	6	1	2	6	1	7	3	0	5	0	1	1	0	0		0.24368	0.13763	0.23992	0.51149	0.06363	0.51657	0	0.06661	0.1887	0.16163	0.09668	0.08176	0	0
	AgB01_g009	-	IPR000425:Major intrinsic protein;IPR022357:Major intrinsic protein, conserved site;IPR023271:Aquaporin-like;	molecular_function:GO:0015267:channel activity|cellular_component:GO:0016020:membrane|biological_process:GO:0055085:transmembrane transport;		57	47	47	35	36	37	50	36	35	39	35	25	27	36	31	53	43	31	37	57	46	36	31	43	31	40	23	33	22		0.39424	0.44533	0.44567	0.56701	0.65197	0.61023	0.45704	0.47899	0.64451	0.68279	0.81681	0.73491	0.54771	0.42402
	AgB01_g010	-	-	-		20	13	17	11	10	19	18	11	40	12	17	20	64	87	92	76	87	66	105	133	109	62	59	75	72	99	92	68	66		1.16839	1.34559	1.65367	2.01183	1.90202	1.80789	1.32721	1.48223	0.28275	0.23613	0.36939	0.33079	0.20925	0.60588
	AgB01_g011	-	IPR021010:Cytosolic motility protein;	-		63	35	51	16	51	66	72	72	92	36	52	81	49	66	55	78	54	40	69	100	63	48	85	77	70	132	74	68	47		2.84546	3.24703	3.14466	4.20533	4.54897	3.3238	4.10443	6.28644	2.83309	2.02218	3.52496	4.20879	4.35658	4.43265
	AgB01_g012	K09185:286:NR6AN: nuclear receptor subfamily 6 group A	IPR000536:Nuclear hormone receptor, ligand-binding domain;IPR001628:Zinc finger, nuclear hormone receptor-type;IPR001723:Nuclear hormone receptor;IPR013088:Zinc finger, NHR/GATA-type;IPR035500:Nuclear hormone receptor-like domain superfamily;	molecular_function:GO:0003677:DNA binding|molecular_function:GO:0003707:steroid hormone receptor activity|cellular_component:GO:0005634:nucleus|biological_process:GO:0006355:regulation of transcription, DNA-templated;molecular_function:GO:0003700:DNA-binding transcription factor activity|cellular_component:GO:0005634:nucleus|biological_process:GO:0006355:regulation of transcription, DNA-templated…		2	5	5	7	3	16	0	2	6	4	17	2	4	5	7	10	12	13	4	10	7	5	9	14	3	3	4	5	3		0.06679	0.07073	0.11507	0.07009	0.13079	0.10619	0.05058	0.04108	0.02586	0.08306	0.09936	0	0.03479	0.08312
	AgB01_g014	-	-	-		0	0	0	3	0	4	1	0	0	2	3	0	0	0	1	4	9	2	2	1	3	0	1	4	2	0	1	0	0		0	0	0.10342	0.22049	0.08228	0.2863	0.21212	0	0	0	0	0.10574	0	0
	AgB01_g015	-	-	-		286	199	172	104	171	262	257	392	484	196	285	370	153	219	271	250	189	225	227	298	247	165	234	255	202	364	262	208	232		16.1924	19.6359	28.2386	25.2139	24.7054	23.7495	21.5859	31.5933	23.4396	20.954	21.6658	27.3792	43.2277	42.4995
	AgB01_g016	-	IPR000557:Calponin repeat;	-		2557	2009	1845	1221	2130	2890	3285	4473	5543	1977	2834	4627	2869	3750	4481	4183	3462	3544	4147	5503	4075	2638	4378	3533	2921	6649	4454	3660	3284		60.5275	67.0256	93.0791	91.8229	90.9451	78.1068	62.2233	115.041	41.7751	42.1695	46.3284	69.7633	98.3283	97.0258
	AgB01_g017	-	-	-		0	0	0	0	0	0	0	0	0	0	0	0	0	0	0	0	0	0	0	0	0	0	0	0	0	0	0	0	0		0	0	0	0	0	0	0	0	0	0	0	0	0	0
	AgB01_g018	K07511:361:ECHS1: enoyl-CoA hydratase [EC:4.2.1.17]	IPR001753:Enoyl-CoA hydratase/isomerase;IPR014748:Enoyl-CoA hydratase, C-terminal;IPR018376:Enoyl-CoA hydratase/isomerase, conserved site;IPR029045:ClpP/crotonase-like domain superfamily;	molecular_function:GO:0003824:catalytic activity|biological_process:GO:0008152:metabolic process;		21	38	24	18	19	28	26	15	18	33	42	20	66	47	60	80	59	42	50	47	40	43	40	84	49	42	35	28	35		3.75776	2.26709	3.36349	2.98778	2.09623	2.06911	2.81695	1.96114	0.92591	2.1526	1.62639	1.49014	0.88988	0.85031
	AgB01_g019	K01873:1325:VARS: valyl-tRNA synthetase [EC:6.1.1.9]	IPR001412:Aminoacyl-tRNA synthetase, class I, conserved site;IPR002300:Aminoacyl-tRNA synthetase, class Ia;IPR002303:Valine-tRNA ligase;IPR009008:Valyl/Leucyl/Isoleucyl-tRNA synthetase, editing domain;IPR009080:Aminoacyl-tRNA synthetase, class Ia, anticodon-binding;IPR013155:Methionyl/Valyl/Leucyl/Isoleucyl-tRNA synthetase, anticodon-binding;IPR033705:Valyl tRNA synthetase, anticodon-binding doma…	molecular_function:GO:0000166:nucleotide binding|molecular_function:GO:0004812:aminoacyl-tRNA ligase activity|molecular_function:GO:0005524:ATP binding|biological_process:GO:0006418:tRNA aminoacylation for protein translation;molecular_function:GO:0000166:nucleotide binding|molecular_function:GO:0004832:valine-tRNA ligase activity|molecular_function:GO:0005524:ATP binding|biological_process:GO:00…		3	8	6	5	7	4	1	6	11	12	9	7	12	11	6	20	20	19	13	10	15	9	9	40	8	12	13	3	7		0.34954	0.27145	0.17208	0.39742	0.22818	0.39696	0.23529	0.28666	0.06767	0.23185	0.20802	0.02932	0.18211	0.26585
	AgB01_g020	K14590:230:CMTR2: cap2 methyltransferase [EC:2.1.1.296]	IPR002877:Ribosomal RNA methyltransferase FtsJ domain;IPR025807:Adrift-type ribose 2-O-methyltransferase domain;IPR029063:S-adenosyl-L-methionine-dependent methyltransferase;	molecular_function:GO:0008168:methyltransferase activity|biological_process:GO:0032259:methylation;		1	2	0	0	2	4	0	0	0	0	7	1	0	1	2	0	4	3	1	1	0	1	2	12	1	0	0	1	2		0	0.07731	0.1797	0.09578	0.07149	0	0.09215	0	0.07067	0.18159	0	0	0	0
	AgB01_g021	-	-	-		1	2	1	0	0	1	0	0	1	0	1	0	1	0	0	1	0	4	0	0	0	0	5	4	1	2	0	2	1		0.05544	0	0	0	0	0	0.05598	0.09094	0.04294	0.11033	0.06599	0	0	0.046
	AgB01_g022	-	-	-		9	4	6	4	10	4	8	6	4	9	11	9	13	4	4	1	12	14	6	17	10	11	11	16	11	10	8	7	12		0.90015	0.23465	0.2727	0.43603	0.92209	0.62908	0.76906	0.56786	0.48259	0.27557	0.49448	0.55761	0.43289	0.2298
	AgB01_g023	-	IPR000276:G protein-coupled receptor, rhodopsin-like;IPR017452:GPCR, rhodopsin-like, 7TM;	molecular_function:GO:0004930:G protein-coupled receptor activity|biological_process:GO:0007186:G protein-coupled receptor signaling pathway|cellular_component:GO:0016021:integral component of membrane;cellular_component:GO:0016021:integral component of membrane;		85	68	41	62	73	25	48	46	27	56	80	40	73	55	77	103	79	92	58	81	92	55	84	94	61	61	70	48	64		1.3839	0.88335	1.43724	1.154	1.20289	1.58456	1.16765	0.94839	1.24786	1.28259	0.92511	0.916	0.90865	0.42469
	AgB01_g024	-	IPR002223:Pancreatic trypsin inhibitor Kunitz domain;IPR006150:Cysteine-rich repeat;IPR028150:Lustrin, cysteine-rich repeated;IPR036880:Pancreatic trypsin inhibitor Kunitz domain superfamily;	molecular_function:GO:0004867:serine-type endopeptidase inhibitor activity;		0	0	0	1	0	0	0	1	1	2	1	0	1	0	0	3	2	1	0	1	1	1	2	1	0	1	0	0	2		0.19063	0	0	0	0.14933	0.17319	0	0.15634	0	0	0	0	0.19863	0.15816
	AgB01_g025	K08596:159:SENP7: sentrin-specific protease 7 [EC:3.4.22.68]	IPR003653:Ulp1 protease family, C-terminal catalytic domain;	biological_process:GO:0006508:proteolysis|molecular_function:GO:0008234:cysteine-type peptidase activity;		3	4	0	1	0	4	0	0	0	0	2	0	0	0	0	0	2	2	0	0	0	0	0	1	0	0	0	0	0		0	0	0	0	0	0	0	0	0.1365	0.23383	0	0	0	0
	AgB01_g026	-	IPR000884:Thrombospondin type-1 (TSP1) repeat;IPR001590:Peptidase M12B, ADAM/reprolysin;IPR002870:Peptidase M12B, propeptide;IPR024079:Metallopeptidase, catalytic domain superfamily;IPR036383:Thrombospondin type-1 (TSP1) repeat superfamily;	molecular_function:GO:0004222:metalloendopeptidase activity|biological_process:GO:0006508:proteolysis;molecular_function:GO:0008237:metallopeptidase activity;		4	5	0	0	2	9	1	3	5	1	5	1	3	2	4	2	10	4	1	4	1	2	7	12	0	6	0	1	4		0.06092	0.03441	0.07997	0.02131	0.06363	0.01845	0	0.09992	0.0629	0.10102	0	0.02044	0.06348	0.08424
	AgB01_g027	K13514:125:LPGAT1: lysophosphatidylglycerol acyltransferase 1 [EC:2.3.1.-]	IPR002123:Phospholipid/glycerol acyltransferase;IPR032098:Acyltransferase, C-terminal domain;	biological_process:GO:0008152:metabolic process|molecular_function:GO:0016746:transferase activity, transferring acyl groups;		23	12	11	9	16	10	10	4	11	16	9	3	12	6	12	22	31	20	17	20	16	7	6	31	6	8	10	10	8		0.35909	0.15211	0.35356	0.53391	0.46883	0.43499	0.18129	0.19633	0.53299	0.35727	0.39178	0.30123	0.12472	0.27311
	AgB01_g028	-	IPR000742:EGF-like domain;IPR002049:Laminin EGF domain;IPR013032:EGF-like, conserved site;	-		10	6	7	5	10	6	12	12	11	15	9	16	16	29	35	29	20	27	21	34	37	8	12	26	31	16	29	22	14		0.64505	0.99051	1.38931	0.88857	1.07377	1.35524	1.26193	0.52902	0.3122	0.24067	0.33589	0.487	0.5041	0.36795
	AgB01_g029	-	IPR011489:EMI domain;IPR013032:EGF-like, conserved site;	molecular_function:GO:0005515:protein binding;		2	3	2	1	2	9	1	0	1	2	5	2	3	0	6	3	3	6	1	2	0	3	4	6	0	1	1	2	2		0.61846	0	1.21786	0.21637	0.32298	0	0	0.16907	0.31929	0.61533	0.49074	0.20752	0	0.17105
	AgB01_g030	-	-	-		1	5	0	0	0	2	0	0	2	0	1	0	1	0	1	0	4	2	0	0	0	0	0	8	0	0	0	2	0		0.04267	0	0.04201	0	0	0	0	0	0.03304	0.21225	0	0	0	0.0708
	AgB01_g031	-	IPR013320:Concanavalin A-like lectin/glucanase domain superfamily;	-		20	8	11	11	7	24	9	5	14	10	9	10	7	12	27	20	21	16	19	16	19	7	13	36	12	14	5	14	17		0.24105	0.35009	0.91543	0.68668	0.4316	0.59443	0.41724	0.39538	0.53334	0.27409	0.45085	0.31198	0.17941	0.4
	AgB01_g032	-	IPR012340:Nucleic acid-binding, OB-fold;IPR032042:Protection of telomeres protein 1, ssDNA-binding domain;	molecular_function:GO:0043047:single-stranded telomeric DNA binding;		9	8	8	5	1	23	12	1	11	9	29	2	6	16	9	43	51	23	10	24	13	16	19	35	12	8	20	11	15		0.1216	0.27472	0.17959	0.2127	0.38102	0.23936	0.24556	0.13297	0.14125	0.16131	0.19297	0.24481	0.02112	0.18496
	AgB01_g033	-	-	-		0	0	0	0	0	0	0	0	0	0	0	0	0	0	0	1	2	2	0	1	0	0	0	1	0	0	0	0	0		0	0	0	0	0.03718	0	0	0	0	0	0	0	0	0
	AgB01_g034	-	-	-		0	0	0	0	0	0	0	0	0	0	0	0	0	0	0	0	0	0	0	0	0	0	0	0	0	0	0	0	0		0	0	0	0	0	0	0	0	0	0	0	0	0	0
	AgB01_g035	-	IPR011705:BTB/Kelch-associated;	-		4	8	1	3	2	8	1	2	7	3	9	2	4	6	7	10	8	5	4	3	6	7	9	13	3	12	5	2	1		0.14636	0.18599	0.25218	0.15361	0.08599	0.19946	0.11084	0.3601	0.11334	0.29124	0.04355	0.03683	0.07625	0.21251
	AgB01_g036	K20456:273:OSBP: oxysterol-binding protein 1	IPR000648:Oxysterol-binding protein;IPR037239:Oxysterol-binding protein superfamily;	-		5	1	2	2	1	7	0	3	5	2	7	4	6	1	17	6	11	8	12	11	6	3	11	16	2	6	9	3	4		0.1385	0.01956	0.38638	0.29073	0.19891	0.12584	0.04662	0.11359	0.08938	0.02297	0.05495	0	0.07216	0.09576
	AgB01_g037	K21853:491:DOCK9_10_11: dedicator of cytokinesis protein 9/10/11	IPR001849:Pleckstrin homology domain;IPR010703:Dedicator of cytokinesis, C-terminal;IPR011993:PH-like domain superfamily;IPR021816:Dedicator of cytokinesis C/D, N-terminal;IPR027007:DHR-1 domain;IPR027357:DHR-2 domain;IPR035892:C2 domain superfamily;	-		16	10	4	7	13	25	1	2	12	8	13	7	8	2	11	14	18	17	1	6	15	16	7	19	1	7	2	7	9		0.20047	0.04246	0.27139	0.0263	0.11778	0.34149	0.0253	0.14386	0.31048	0.24932	0.1193	0.02522	0.05222	0.24949
	AgB01_g039	-	IPR001666:Phosphatidylinositol transfer protein;IPR023393:START-like domain superfamily;	molecular_function:GO:0005548:phospholipid transporter activity|cellular_component:GO:0005622:intracellular|biological_process:GO:0015914:phospholipid transport;		1	1	0	0	0	0	0	0	1	1	2	2	0	0	0	0	5	0	1	0	1	0	2	2	0	0	0	0	0		0	0	0	0.10655	0	0.09223	0	0	0.07862	0.101	0	0	0	0.08423
	AgB01_g040	-	-	-		7	4	9	6	8	6	6	5	2	6	4	5	11	7	7	13	26	15	11	12	12	12	11	23	3	18	11	8	13		0.67643	0.36468	0.42382	0.70993	0.57805	0.67042	0.18627	0.90777	0.33334	0.24473	0.65872	0.37141	0.32037	0.10204
	AgB01_g041	K08815:164:TTBK: tau tubulin kinase [EC:2.7.11.26]	IPR000719:Protein kinase domain;IPR011009:Protein kinase-like domain superfamily;IPR017441:Protein kinase, ATP binding site;	molecular_function:GO:0004672:protein kinase activity|molecular_function:GO:0005524:ATP binding|biological_process:GO:0006468:protein phosphorylation;molecular_function:GO:0005524:ATP binding;		11	8	2	5	7	3	5	6	9	11	11	5	6	5	12	11	12	6	10	14	10	9	11	25	15	7	2	8	2		0.31194	0.22023	0.61426	0.54565	0.57017	0.47234	0.78742	0.29846	0.44287	0.41381	0.12376	0.26167	0.32503	0.38822
	AgB01_g042	-	-	-		0	0	0	0	0	0	0	1	0	0	0	0	0	0	0	0	0	0	0	0	0	1	1	1	1	0	2	0	0		0	0	0	0	0	0	0.19224	0	0	0	0	0	0.19839	0
	AgB01_g043	-	-	-		0	0	0	0	0	0	0	0	0	0	0	0	0	0	0	0	0	0	0	0	0	0	0	0	0	0	0	0	0		0	0	0	0	0	0	0	0	0	0	0	0	0	0
	AgB01_g044	-	-	-		0	0	0	0	0	1	0	0	0	0	0	0	0	0	0	0	0	0	0	0	0	0	0	0	0	0	0	0	0		0	0	0	0	0	0	0	0	0	0	0	0	0	0
	AgB01_g045	K12301:96:SLC17A5: MFS transporter, ACS family, solute carrier family 17 (sodium-dependent inorganic phosphate cotransporter), member 5	IPR011701:Major facilitator superfamily;IPR020846:Major facilitator superfamily domain;IPR036259:MFS transporter superfamily;	cellular_component:GO:0016021:integral component of membrane|biological_process:GO:0055085:transmembrane transport;		1	0	0	0	0	1	0	0	0	0	0	0	0	0	2	0	0	0	4	0	0	1	1	5	0	0	3	0	0		0	0	0.05591	0.1192	0	0	0	0	0.02199	0	0	0	0	0
	AgB01_g046	K12667:442:SWP1: oligosaccharyltransferase complex subunit delta (ribophorin II)	IPR008814:Dolichyl-diphosphooligosaccharide--protein glycosyltransferase subunit Swp1;	biological_process:GO:0006487:protein N-linked glycosylation|cellular_component:GO:0008250:oligosaccharyltransferase complex|cellular_component:GO:0016021:integral component of membrane;		146	62	88	71	92	92	73	74	120	96	98	71	129	152	146	214	181	108	157	159	155	118	130	223	115	152	131	115	103		6.07467	6.06406	6.76925	7.75938	5.86526	6.63137	5.46801	5.87018	5.32415	2.90483	4.93223	3.46039	3.63096	4.6885
	AgB01_g047	K18661:365:matB: malonyl-CoA/methylmalonyl-CoA synthetase [EC:6.2.1.-]	IPR000873:AMP-dependent synthetase/ligase;IPR020845:AMP-binding, conserved site;IPR025110:AMP-binding enzyme, C-terminal domain;	molecular_function:GO:0003824:catalytic activity|biological_process:GO:0008152:metabolic process;		3	2	3	2	2	2	1	0	1	3	9	0	3	5	2	5	8	4	1	4	2	0	4	7	4	1	5	1	2		0.13373	0.18882	0.08778	0.04678	0.13967	0.081	0.18003	0.03656	0.10356	0.0887	0.15916	0.04487	0	0.03698
	AgB01_g048	K16687:81:YAP1: transcriptional coactivator YAP1	IPR001202:WW domain;IPR036020:WW domain superfamily;	molecular_function:GO:0005515:protein binding;		18	14	10	16	14	8	5	2	10	12	16	7	16	17	22	27	35	32	17	28	16	21	34	37	14	23	26	21	26		0.73354	0.66029	0.99307	0.81799	1.00558	0.66644	0.64808	0.86478	0.63906	0.6386	0.54567	0.23075	0.09554	0.38038
	AgB01_g049	-	-	-		0	0	0	0	0	0	0	1	0	0	1	1	1	0	2	1	1	0	1	0	1	0	0	0	0	0	1	0	1		0.23977	0	0.47214	0.25164	0	0.21783	0	0	0	0	0	0	0.24983	0
	AgB01_g050	-	IPR006020:PTB/PI domain;IPR011993:PH-like domain superfamily;IPR033930:FAM43A/B, phosphotyrosine-binding domain;	molecular_function:GO:0005515:protein binding;		11	6	5	8	8	12	3	2	14	10	12	8	5	5	9	10	16	12	5	11	6	10	12	23	7	5	3	11	10		0.19282	0.16336	0.34173	0.20237	0.3323	0.21022	0.27257	0.15813	0.3285	0.23021	0.2295	0.11646	0.08037	0.44795
	AgB01_g051	K11663:169:ZNHIT1: zinc finger HIT domain-containing protein 1	IPR007529:Zinc finger, HIT-type;	-		6	1	0	5	7	4	2	1	5	10	10	2	7	4	1	14	12	10	7	10	11	11	9	16	0	5	8	7	7		0.48732	0.23592	0.06854	0.51145	0.54534	0.69574	0	0.28547	0.32347	0.06926	0	0.14016	0.07254	0.2888
	AgB01_g052	-	IPR001012:UBX domain;IPR006577:UAS;IPR029071:Ubiquitin-like domain superfamily;IPR036249:Thioredoxin-like superfamily;	molecular_function:GO:0005515:protein binding;		24	11	13	14	14	10	11	17	11	14	28	18	23	35	18	61	59	52	19	38	48	26	33	47	26	33	36	36	46		0.86683	1.11754	0.66794	0.75155	1.12189	1.64357	0.98942	1.01999	0.70046	0.41247	0.58315	0.41732	0.6676	0.34397
	AgB01_g053	-	IPR012338:Beta-lactamase/transpeptidase-like;	-		11	5	5	7	1	6	3	3	2	6	5	7	5	10	2	11	8	6	8	10	11	9	6	16	18	13	15	9	8		1.15403	1.9554	0.4545	1.93791	1.80803	2.30664	4.19488	2.46074	1.9661	1.14819	1.37356	0.69701	0.72148	0.383
	AgB01_g054	-	IPR001873:Epithelial sodium channel;	molecular_function:GO:0005272:sodium channel activity|biological_process:GO:0006814:sodium ion transport|cellular_component:GO:0016020:membrane;		3	0	4	0	1	4	3	3	4	2	3	1	1	3	8	2	1	1	3	3	4	1	6	4	0	0	1	0	0		0.11707	0.29753	0.92209	0.36859	0.27511	0.42543	0	0	0.27197	0	0.55734	0.35352	0.36594	0.38852
	AgB01_g055	K21918:64:KCTD8_12_16: BTB/POZ domain-containing protein KCTD8/12/16	IPR003131:Potassium channel tetramerisation-type BTB domain;IPR011333:SKP1/BTB/POZ domain superfamily;	biological_process:GO:0051260:protein homooligomerization;		21	15	10	17	13	18	9	14	14	14	20	11	15	25	21	24	9	12	14	10	22	26	13	17	14	10	19	11	6		2.32545	3.28354	3.20545	2.27792	1.21443	3.09868	2.1915	1.27142	2.52115	2.31367	1.8452	1.40452	2.26152	1.80079
	AgB01_g056	-	-	-		0	1	0	0	0	0	0	0	0	0	0	0	0	0	0	0	0	0	0	0	0	0	0	1	0	0	0	0	0		0	0	0	0	0	0	0	0	0	0.05204	0	0	0	0
	AgB01_g057	-	-	-		0	1	0	0	0	0	0	0	0	0	1	0	0	0	0	0	0	0	1	0	0	0	0	1	0	0	0	0	0		0	0	0	0.03008	0	0	0	0	0	0.02852	0	0	0	0
	AgB01_g058	-	-	-		0	0	0	0	0	1	0	1	0	0	0	0	0	0	0	0	0	0	0	0	0	0	0	0	0	0	0	0	0		0	0	0	0	0	0	0	0	0	0	0	0	0.15712	0
	AgB01_g059	-	-	-		0	0	1	0	0	1	0	0	1	0	1	0	0	1	1	1	5	3	2	0	2	2	1	3	0	0	3	1	1		0	0.0994	0.11552	0.24629	0	0.2132	0	0	0	0	0.13965	0	0	0.09735
	AgB01_g060	-	IPR006028:Gamma-aminobutyric acid A receptor/Glycine receptor alpha;IPR006029:Neurotransmitter-gated ion-channel transmembrane domain;IPR006201:Neurotransmitter-gated ion-channel;IPR006202:Neurotransmitter-gated ion-channel ligand-binding domain;IPR018000:Neurotransmitter-gated ion-channel, conserved site;IPR036719:Neurotransmitter-gated ion-channel transmembrane domain superfamily;IPR036734:Neur…	molecular_function:GO:0004888:transmembrane signaling receptor activity|molecular_function:GO:0005216:ion channel activity|cellular_component:GO:0016021:integral component of membrane|biological_process:GO:0034220:ion transmembrane transport;molecular_function:GO:0005230:extracellular ligand-gated ion channel activity|biological_process:GO:0006811:ion transport|cellular_component:GO:0016021:integ…		106	79	55	51	98	82	80	107	126	80	73	99	62	74	86	110	112	64	63	97	84	39	88	67	54	124	86	62	70		3.6208	3.66127	4.945	3.86143	4.43753	4.45688	3.18424	5.93895	4.79383	4.59024	3.82299	4.70297	6.51109	6.10525
	AgB01_g061	K14003:217:PREB: prolactin regulatory element-binding protein	IPR001680:WD40 repeat;IPR015943:WD40/YVTN repeat-like-containing domain superfamily;IPR017986:WD40-repeat-containing domain;IPR019775:WD40 repeat, conserved site;IPR036322:WD40-repeat-containing domain superfamily;	molecular_function:GO:0005515:protein binding;		44	36	20	19	30	29	25	35	26	33	34	34	54	17	30	41	54	60	36	59	41	29	41	49	30	52	42	31	48		1.47577	0.39361	0.80724	1.03258	1.26309	1.018	0.82784	1.16548	0.9312	0.97887	0.65055	0.68776	0.99667	0.58955
	AgB01_g062	K14003:61:PREB: prolactin regulatory element-binding protein	IPR015943:WD40/YVTN repeat-like-containing domain superfamily;	molecular_function:GO:0005515:protein binding;		2	0	1	1	1	0	2	0	1	3	4	2	1	1	3	2	3	1	2	4	0	2	2	4	1	1	2	1	1		0.10843	0.09187	0.32029	0.22761	0.33977	0	0.10949	0.08893	0.16794	0	0.12906	0.2183	0	0.08997
	AgB01_g063	K21439:160:ANKRD49: ankyrin repeat domain-containing protein 49	IPR002110:Ankyrin repeat;IPR020683:Ankyrin repeat-containing domain;IPR036770:Ankyrin repeat-containing domain superfamily;	molecular_function:GO:0005515:protein binding;		9	11	6	13	7	9	6	9	4	9	10	6	14	11	10	13	22	15	16	21	14	9	11	23	4	2	10	14	9		0.51081	0.34002	0.35924	0.61269	0.60021	0.46408	0.14736	0.05985	0.25429	0.39932	0.26056	0.22037	0.34216	0.12109
	AgB01_g064	K18932:91:ZDHHC: palmitoyltransferase [EC:2.3.1.225]	IPR001594:Palmitoyltransferase, DHHC domain;	-		14	8	5	5	7	16	8	11	9	11	6	5	0	6	5	5	6	13	2	3	11	10	8	17	2	7	9	7	7		0	0.26128	0.25305	0.10789	0.1208	0.5137	0.1038	0.29509	0.55727	0.40913	0.30589	0.41394	0.58915	0.38383
	AgB01_g065	K16343:199:PLA2G6: calcium-independent phospholipase A2 [EC:3.1.1.4]	IPR002110:Ankyrin repeat;IPR002641:Patatin-like phospholipase domain;IPR016035:Acyl transferase/acyl hydrolase/lysophospholipase;IPR020683:Ankyrin repeat-containing domain;IPR036770:Ankyrin repeat-containing domain superfamily;	molecular_function:GO:0005515:protein binding;biological_process:GO:0006629:lipid metabolic process;biological_process:GO:0008152:metabolic process;		6	19	7	3	7	14	3	5	10	4	16	3	8	4	9	13	24	10	8	10	9	2	10	16	9	8	13	9	5		0.23224	0.09838	0.25724	0.24374	0.22741	0.23737	0.26381	0.19046	0.13488	0.54877	0.24186	0.08767	0.15124	0.24086
	AgB01_g066	-	IPR007998:Protein of unknown function DUF719;	-		7	6	7	3	2	4	2	2	5	5	9	4	12	10	10	9	6	11	6	5	5	5	7	12	9	10	7	11	13		0.51772	0.36551	0.42478	0.27168	0.16898	0.19598	0.39206	0.35382	0.23387	0.25755	0.35945	0.08686	0.08991	0.17898
	AgB01_g067	-	IPR018108:Mitochondrial substrate/solute carrier;IPR023395:Mitochondrial carrier domain superfamily;	-		10	15	2	1	12	11	7	5	5	8	26	4	10	0	3	5	21	8	5	10	9	7	7	31	3	7	6	6	5		0.30241	0	0.08932	0.15869	0.23689	0.24727	0.0916	0.17361	0.23418	0.45132	0.07199	0.21309	0.15755	0.12545
	AgB01_g068	K05769:394:ARHGEF4_29: Rho guanine nucleotide exchange factor 4/29	IPR000219:Dbl homology (DH) domain;IPR001331:Guanine-nucleotide dissociation stimulator, CDC24, conserved site;IPR001452:SH3 domain;IPR001849:Pleckstrin homology domain;IPR011993:PH-like domain superfamily;IPR035899:Dbl homology (DH) domain superfamily;IPR036028:SH3-like domain superfamily;	molecular_function:GO:0005085:guanyl-nucleotide exchange factor activity|biological_process:GO:0035556:intracellular signal transduction;molecular_function:GO:0005089:Rho guanyl-nucleotide exchange factor activity|biological_process:GO:0035023:regulation of Rho protein signal transduction;molecular_function:GO:0005515:protein binding;		29	21	15	9	21	23	27	18	25	12	20	22	47	34	44	40	41	45	48	48	39	15	28	47	35	49	30	15	16		1.47806	0.90585	1.36239	1.58427	1.18247	1.11428	1.11137	1.26376	0.70624	0.65706	0.56145	0.85472	0.58982	0.65231
	AgB01_g069	-	-	-		0	1	0	0	1	0	1	3	1	0	0	0	1	5	4	1	4	0	2	3	1	0	1	0	1	1	0	4	0		0.23719	1.00473	0.93413	0.49787	0.55741	0.21549	0.23949	0.19452	0	0.23599	0	0.23876	0.74143	0.19679
	AgB01_g070	-	-	-		0	0	0	0	0	0	0	0	0	0	0	0	0	0	0	0	0	0	0	0	0	0	0	0	0	0	0	0	0		0	0	0	0	0	0	0	0	0	0	0	0	0	0
	AgB01_g071	-	IPR006029:Neurotransmitter-gated ion-channel transmembrane domain;IPR006201:Neurotransmitter-gated ion-channel;IPR006202:Neurotransmitter-gated ion-channel ligand-binding domain;IPR018000:Neurotransmitter-gated ion-channel, conserved site;IPR036719:Neurotransmitter-gated ion-channel transmembrane domain superfamily;IPR036734:Neurotransmitter-gated ion-channel ligand-binding domain superfamily;	molecular_function:GO:0004888:transmembrane signaling receptor activity|molecular_function:GO:0005216:ion channel activity|cellular_component:GO:0016021:integral component of membrane|biological_process:GO:0034220:ion transmembrane transport;molecular_function:GO:0005230:extracellular ligand-gated ion channel activity|biological_process:GO:0006811:ion transport|cellular_component:GO:0016021:integ…		1	4	2	0	2	6	0	0	2	0	2	1	1	1	4	7	3	1	4	1	11	1	2	7	1	4	2	3	5		0.09046	0.07664	0.35625	0.37975	0.07086	0.90401	0.09134	0.29674	0.07005	0.36	0.21533	0	0	0.1501
	AgB01_g072	-	-	-		0	1	0	0	1	3	0	0	0	0	1	0	0	0	1	0	0	1	1	1	3	0	2	0	0	0	0	0	1		0	0	0.09598	0.10231	0.07636	0.26569	0	0	0	0.09699	0	0	0	0
	AgB01_g073	K01965:754:PCCA: propionyl-CoA carboxylase alpha chain [EC:6.4.1.3]	IPR000089:Biotin/lipoyl attachment;IPR001882:Biotin-binding site;IPR005479:Carbamoyl-phosphate synthetase large subunit-like, ATP-binding domain;IPR005481:Biotin carboxylase-like, N-terminal domain;IPR005482:Biotin carboxylase, C-terminal;IPR011053:Single hybrid motif;IPR011054:Rudiment single hybrid motif;IPR011761:ATP-grasp fold;IPR011764:Biotin carboxylation domain;IPR013815:ATP-grasp fold, su…	molecular_function:GO:0005524:ATP binding;molecular_function:GO:0005524:ATP binding|molecular_function:GO:0046872:metal ion binding;		3504	2745	2560	2623	3149	2554	2597	2900	3483	3276	3132	2662	3267	3454	2819	4492	3448	2808	2354	4060	3752	2629	2623	4185	2091	3283	2892	2322	2149		185.53	166.178	157.621	140.303	180.613	193.583	119.9	152.901	154.097	155.097	173.035	148.459	171.601	164.111
	AgB01_g075	K01965:33:PCCA: propionyl-CoA carboxylase alpha chain [EC:6.4.1.3]	-	-		57	28	41	36	35	34	30	23	46	48	39	29	37	28	10	70	55	51	31	57	65	42	45	70	36	24	42	46	31		3.03407	1.94522	0.80738	2.66797	3.66147	4.84257	2.98075	1.61402	3.61962	2.28443	4.00162	2.47636	1.96521	3.12969
	AgB01_g076	-	-	-		0	0	3	0	0	5	0	0	2	1	3	1	1	0	1	3	2	2	0	1	1	0	1	1	1	0	0	0	0		0.40741	0	0.40113	0	0.31915	0.37015	0.41137	0	0	0	1.45474	0	0	0.67606
	AgB01_g077	-	-	-		2	3	0	0	1	2	0	1	1	0	3	2	0	0	0	0	3	3	0	0	0	1	1	0	0	0	3	1	3		0	0	0	0	0	0	0	0	0.3784	0.72925	0	0	0.25457	0.20271
	AgB01_g078	K08430:24:GPR142: G protein-coupled receptor 142	IPR017452:GPCR, rhodopsin-like, 7TM;	cellular_component:GO:0016021:integral component of membrane;		4	0	0	0	0	5	0	2	0	0	2	2	0	0	1	0	1	1	2	0	1	0	6	5	1	0	0	1	1		0	0	0.1587	0.33832	0	0.14644	0.16275	0	0.49927	0	0	0	0.33589	0
	AgB01_g079	-	IPR000276:G protein-coupled receptor, rhodopsin-like;IPR017452:GPCR, rhodopsin-like, 7TM;IPR019427:7TM GPCR, serpentine receptor class w (Srw);	molecular_function:GO:0004930:G protein-coupled receptor activity|biological_process:GO:0007186:G protein-coupled receptor signaling pathway|cellular_component:GO:0016021:integral component of membrane;molecular_function:GO:0008528:G protein-coupled peptide receptor activity;cellular_component:GO:0016021:integral component of membrane;		0	0	1	1	0	2	0	0	1	0	3	1	0	0	1	0	4	0	0	4	1	1	3	4	0	0	0	0	1		0	0	0.13083	0	0.41638	0.12073	0	0	0	0	0.15816	0	0	0.11025
	AgB01_g080	-	-	-		0	0	1	0	0	0	0	0	0	0	2	1	0	0	0	0	1	1	1	1	0	0	0	3	0	0	1	0	0		0	0	0	0.33832	0.25252	0	0	0	0	0	0.38368	0	0	0
	AgB01_g081	-	-	-		15	7	12	7	12	12	8	4	16	14	17	11	7	12	12	9	13	20	8	7	13	20	25	21	13	7	9	8	13		0.16708	0.24266	0.28202	0.20041	0.13089	0.28192	0.31331	0.13703	0.27726	0.16624	0.34092	0.19222	0.09948	0.31687
	AgB01_g082	-	-	-		1	0	0	0	1	0	0	2	0	0	0	0	1	1	2	1	0	1	0	0	0	0	0	0	0	0	2	1	1		0.11463	0.09712	0.22573	0	0	0	0	0	0.08877	0	0	0	0.23889	0
	AgB01_g083	K15323:83:TSEN34: tRNA-splicing endonuclease subunit Sen34 [EC:4.6.1.16]	IPR006676:tRNA-splicing endonuclease;IPR006677:tRNA intron endonuclease, catalytic domain-like;IPR011856:tRNA endonuclease-like domain superfamily;IPR036167:tRNA intron endonuclease, catalytic domain-like superfamily;	molecular_function:GO:0000213:tRNA-intron endonuclease activity|biological_process:GO:0006388:tRNA splicing, via endonucleolytic cleavage and ligation;molecular_function:GO:0003676:nucleic acid binding|molecular_function:GO:0004518:nuclease activity;		4	2	1	2	3	6	1	1	1	2	4	1	2	2	3	1	7	6	3	3	4	3	4	4	0	4	2	1	1		0.07527	0.06377	0.11116	0.11849	0.08844	0.13676	0	0.12345	0.11657	0.07489	0.04479	0.03788	0.03921	0.03122
	AgB01_g084	K12621:177:LSM2: U6 snRNA-associated Sm-like protein LSm2	IPR001163:LSM domain, eukaryotic/archaea-type;IPR010920:LSM domain superfamily;IPR016654:U6 snRNA-associated Sm-like protein LSm2;	biological_process:GO:0006397:mRNA processing;		13	14	9	16	11	18	10	15	17	13	13	15	14	15	16	20	6	21	10	16	12	14	4	10	12	17	9	14	16		3.22647	2.92872	3.63057	2.41877	2.88853	2.51258	2.79241	3.21309	2.3201	3.21014	2.46871	2.3199	3.60203	3.25064
	AgB01_g085	-	-	-		0	1	0	0	0	0	0	0	0	0	0	0	1	0	2	0	0	0	1	0	0	0	0	0	0	0	0	0	0		0.10805	0	0.21278	0.11341	0	0	0	0	0	0.10751	0	0	0	0
	AgB01_g086	-	-	-		1853	1282	1236	697	1103	1202	1293	1243	1633	1123	1141	962	1351	1645	1471	1485	1174	973	1568	1871	1515	1045	845	1185	1386	1860	894	933	819		73.4016	75.7187	78.6897	89.411	79.6308	74.7828	76.0348	82.8778	77.9632	69.3001	79.9276	70.716	70.3685	73.6133
	AgB01_g087	K00750:333:GYG1: glycogenin [EC:2.4.1.186]	IPR002495:Glycosyl transferase, family 8;IPR029044:Nucleotide-diphospho-sugar transferases;	molecular_function:GO:0016757:transferase activity, transferring glycosyl groups;		398	318	310	375	332	348	370	401	311	435	353	442	349	387	324	364	209	186	256	362	300	210	183	240	258	336	187	141	137		25.9831	24.4097	23.7501	20.0032	21.1121	20.292	19.3947	20.5154	22.9463	23.5553	27.4698	27.7291	31.1076	19.2108
	AgB01_g089	-	IPR000276:G protein-coupled receptor, rhodopsin-like;IPR017452:GPCR, rhodopsin-like, 7TM;	molecular_function:GO:0004930:G protein-coupled receptor activity|biological_process:GO:0007186:G protein-coupled receptor signaling pathway|cellular_component:GO:0016021:integral component of membrane;cellular_component:GO:0016021:integral component of membrane;		60	71	29	32	41	53	40	43	61	44	64	37	52	96	68	91	73	74	59	74	55	54	63	111	64	64	75	57	63		1.89594	2.96537	2.44109	2.25771	2.11354	1.82189	2.35613	1.91371	1.69409	2.57558	1.25848	1.46808	1.6336	1.84532
	AgB01_g090	-	IPR000276:G protein-coupled receptor, rhodopsin-like;IPR017452:GPCR, rhodopsin-like, 7TM;	molecular_function:GO:0004930:G protein-coupled receptor activity|biological_process:GO:0007186:G protein-coupled receptor signaling pathway|cellular_component:GO:0016021:integral component of membrane;cellular_component:GO:0016021:integral component of membrane;		5	4	6	0	0	5	3	2	3	3	6	4	1	2	4	1	1	4	3	6	5	3	4	10	4	7	6	1	0		0.05702	0.09661	0.22456	0.17953	0.268	0.25902	0.2303	0.32734	0.22078	0.22692	0.4072	0.17219	0.11883	0.14193
	AgB01_g091	-	IPR002087:Anti-proliferative protein;IPR036054:BTG-like domain superfamily;	-		0	0	1	1	0	1	0	0	0	0	0	1	0	0	0	0	1	0	0	1	0	0	0	1	0	0	1	0	1		0	0	0	0	0.07028	0	0	0	0	0	0.10679	0	0	0
	AgB01_g093	K18586:172:COQ4: ubiquinone biosynthesis protein COQ4	IPR007715:Ubiquinone biosynthesis protein Coq4;	biological_process:GO:0006744:ubiquinone biosynthetic process;		112	83	116	102	116	122	95	72	97	115	102	83	142	185	188	227	198	155	154	226	171	156	147	207	170	154	166	133	131		4.10525	4.53117	5.35136	4.67269	5.1182	4.49145	4.96249	3.6513	2.50746	2.3874	3.99151	2.76468	2.16891	2.32672
	AgB01_g094	K02326:115:POLE3: DNA polymerase epsilon subunit 3 [EC:2.7.7.7]	IPR003958:Transcription factor CBF/NF-Y/archaeal histone domain;IPR009072:Histone-fold;	molecular_function:GO:0046982:protein heterodimerization activity;		13	9	6	6	4	8	11	7	4	6	10	7	10	2	8	20	8	12	9	14	13	14	5	21	8	16	14	7	6		0.20392	0.03455	0.16062	0.19262	0.22364	0.24085	0.16472	0.26758	0.20529	0.1826	0.14563	0.2258	0.14874	0.06768
	AgB01_g095	-	IPR037171:NagB/RpiA transferase-like;	-		2	3	0	3	2	1	2	3	7	2	4	2	1	7	0	9	10	2	5	5	6	2	3	1	7	7	8	3	2		0.10943	0.64898	0	0.57426	0.42862	0.59654	0.77347	0.62823	0.16949	0.32664	0	0.22032	0.34208	0.63557
	AgB01_g096	K04209:260:NPFR: neuropeptide F receptor	IPR000276:G protein-coupled receptor, rhodopsin-like;IPR000611:Neuropeptide Y receptor family;IPR017452:GPCR, rhodopsin-like, 7TM;	molecular_function:GO:0004930:G protein-coupled receptor activity|biological_process:GO:0007186:G protein-coupled receptor signaling pathway|cellular_component:GO:0016021:integral component of membrane;molecular_function:GO:0004983:neuropeptide Y receptor activity|biological_process:GO:0007186:G protein-coupled receptor signaling pathway|cellular_component:GO:0016021:integral component of membran…		3	0	5	0	3	3	2	0	2	0	4	4	0	1	0	1	2	3	0	4	0	1	4	8	1	5	4	1	0		0	0.04174	0	0	0.15438	0	0.04975	0.20203	0.11446	0	0.29321	0.09919	0	0.08176
	AgB01_g097	-	IPR001680:WD40 repeat;IPR015943:WD40/YVTN repeat-like-containing domain superfamily;IPR017986:WD40-repeat-containing domain;IPR036322:WD40-repeat-containing domain superfamily;	molecular_function:GO:0005515:protein binding;		23	18	11	23	12	22	28	21	18	16	29	16	21	20	13	25	14	16	13	15	22	9	9	12	19	23	21	11	19		2.02157	1.63112	1.23216	1.31343	1.13115	1.92412	1.84681	1.81582	1.7146	1.724	1.26035	2.7133	2.10643	1.43768
	AgB01_g098	-	IPR035940:CAP superfamily;	-		2	3	1	1	2	4	1	0	1	0	4	5	5	3	2	0	3	3	3	1	0	0	1	3	2	0	0	3	1		0.65317	0.33202	0.25724	0.41131	0.10233	0	0.26381	0	0.20233	0.38992	0.15548	0.1315	0	0.10839
	AgB01_g099	K17800:510:LETM1: LETM1 and EF-hand domain-containing protein 1, mitochondrial	IPR011685:LETM1-like;IPR033122:Letm1 ribosome-binding domain;	molecular_function:GO:0043022:ribosome binding;		28	9	12	18	12	19	20	16	17	27	30	15	54	57	34	48	57	41	32	42	63	49	44	48	28	23	43	41	31		1.43612	1.28428	0.89029	0.89319	0.87499	1.52222	0.75189	0.50165	0.57666	0.23814	0.37984	0.53542	0.44338	0.37512
	AgB01_g100	-	IPR002048:EF-hand domain;IPR011992:EF-hand domain pair;	molecular_function:GO:0005509:calcium ion binding;		12	8	5	4	8	9	7	8	12	14	10	10	8	3	7	22	10	22	13	29	17	15	12	23	8	6	15	18	2		0.15571	0.04947	0.13415	0.26557	0.44217	0.30062	0.15723	0.09578	0.18088	0.15493	0.11583	0.13715	0.16225	0.19379
	AgB01_g101	-	-	-		2619	1959	1687	1261	1992	2510	2771	3926	4689	1894	2560	3636	1814	2818	2996	3253	2638	2670	2674	3648	3500	2080	3480	3204	2445	5077	3771	3101	2581		62.0512	81.6659	100.904	95.9994	97.7518	108.773	84.4482	142.428	69.3765	66.6719	68.684	95.4154	139.933	133.08
	AgB01_g102	-	IPR002524:Cation efflux protein;IPR027469:Cation efflux transmembrane domain superfamily;IPR027470:Cation efflux protein, cytoplasmic domain;IPR036837:Cation efflux protein, cytoplasmic domain superfamily;	biological_process:GO:0006812:cation transport|molecular_function:GO:0008324:cation transmembrane transporter activity|cellular_component:GO:0016021:integral component of membrane|biological_process:GO:0055085:transmembrane transport;		170	127	130	96	105	146	106	73	115	132	151	103	142	188	144	162	126	77	87	208	129	123	94	165	175	152	122	97	78		17.8843	20.0599	17.8567	11.5	20.5213	14.7609	22.2547	15.7001	16.5805	15.9141	19.4874	13.4388	9.57996	12.0172
	AgB01_g103	-	-	-		544	415	368	359	522	617	506	549	632	523	537	547	364	505	516	572	408	371	398	516	466	401	377	454	416	564	414	406	324		22.2771	26.184	31.0929	25.5644	24.738	25.9108	25.7069	28.3081	25.7822	25.2697	26.806	31.1729	35.0095	32.0918
	AgB01_g104	-	-	-		1	1	0	2	1	2	0	0	1	1	1	1	0	3	1	4	2	1	0	1	2	0	2	0	2	3	0	1	0		0	0.38703	0.14993	0	0.11929	0.2767	0.30751	0.37466	0.11792	0.15151	0	0	0	0.12634
	AgB01_g105	K14648:121:ENDOU: poly(U)-specific endoribonuclease [EC:3.1.-.-]	IPR018998:EndoU ribonuclease family;IPR037227:Endoribonuclease EndoU-like;	molecular_function:GO:0004521:endoribonuclease activity;		493	313	295	425	450	347	220	366	425	585	458	429	358	366	420	769	602	433	346	530	432	456	360	696	319	406	355	440	351		11.1923	9.694	12.9282	11.3529	12.9798	12.2704	10.0699	10.4096	11.9357	9.73589	10.977	6.92352	11.9227	11.0241
	AgB01_g106	-	IPR013087:Zinc finger C2H2-type;IPR036236:Zinc finger C2H2 superfamily;	molecular_function:GO:0003676:nucleic acid binding;		3	2	0	2	0	3	0	0	0	3	4	0	0	0	2	0	13	4	0	4	1	1	5	3	0	1	0	0	0		0	0	0.072	0	0.11457	0.03322	0	0.02999	0.08495	0.07276	0	0	0	0
	AgB01_g107	-	-	-		2	0	1	0	0	1	0	0	1	0	0	0	1	0	1	0	0	0	0	0	0	0	0	0	0	3	1	1	0		0.04019	0	0.03957	0	0	0	0	0.09888	0.06225	0	0.04783	0	0	0.03335
	AgB01_g108	-	IPR011009:Protein kinase-like domain superfamily;	-		0	0	0	0	0	0	0	0	0	0	3	0	0	0	0	0	0	0	0	0	0	0	0	0	0	0	0	0	0		0	0	0	0	0	0	0	0	0	0	0	0	0	0
	AgB01_g109	K04428:36:MAP3K4: mitogen-activated protein kinase kinase kinase 4 [EC:2.7.11.25]	IPR000719:Protein kinase domain;IPR011009:Protein kinase-like domain superfamily;	molecular_function:GO:0004672:protein kinase activity|molecular_function:GO:0005524:ATP binding|biological_process:GO:0006468:protein phosphorylation;		0	0	1	1	2	1	1	1	0	1	6	0	2	6	1	0	3	0	1	1	2	1	1	0	1	0	0	0	1		0.12825	0.32595	0.06314	0.0673	0.05023	0.11652	0.06475	0	0	0	0.07632	0.06455	0.06682	0
	AgB01_g110	-	-	-		4	4	10	1	6	6	6	1	8	5	6	8	27	26	44	41	38	46	27	19	27	24	29	35	12	16	22	24	23		0.97362	0.79431	1.56219	1.02185	0.53671	0.88457	0.43693	0.47318	0.1117	0.14351	0.4292	0.2178	0.03757	0.23935
	AgB01_g111	K01966:610:PCCB: propionyl-CoA carboxylase beta chain [EC:6.4.1.3 2.1.3.15]	IPR011762:Acetyl-coenzyme A carboxyltransferase, N-terminal;IPR011763:Acetyl-coenzyme A carboxyltransferase, C-terminal;IPR029045:ClpP/crotonase-like domain superfamily;IPR034733:Acetyl-CoA carboxylase;	molecular_function:GO:0016874:ligase activity;		1116	796	653	690	829	809	757	835	1043	964	848	806	998	1213	1026	1548	1093	897	742	1262	1137	957	845	1591	656	1112	910	837	781		50.2612	51.7547	50.875	39.2194	49.7873	52.0237	33.3584	45.9285	43.5242	39.8851	39.142	38.3767	43.8173	43.5819
	AgB01_g113	K01966:116:PCCB: propionyl-CoA carboxylase beta chain [EC:6.4.1.3 2.1.3.15]	IPR011762:Acetyl-coenzyme A carboxyltransferase, N-terminal;IPR029045:ClpP/crotonase-like domain superfamily;IPR034733:Acetyl-CoA carboxylase;	-		66	38	43	38	45	54	55	51	63	67	53	55	47	72	51	79	59	49	33	66	50	47	48	82	28	46	34	44	49		1.80934	2.34823	1.93307	1.33331	1.99032	1.74876	1.08838	1.45229	1.96757	1.45546	1.97023	2.13134	2.04573	2.01225
	AgB01_g114	-	IPR015915:Kelch-type beta propeller;	molecular_function:GO:0005515:protein binding;		2	0	0	0	1	4	1	1	2	0	1	1	5	0	0	1	3	2	4	2	0	1	1	5	0	0	5	3	1		0.2098	0	0	0.17615	0.06574	0	0	0	0.06499	0	0	0.04224	0.04372	0.06963
	AgB01_g115	-	-	-		0	0	1	0	0	1	0	0	0	0	2	0	1	0	0	0	1	0	2	0	0	1	0	0	0	1	0	0	0		0.03254	0	0	0.06831	0	0	0	0.02669	0	0	0.03873	0	0	0
	AgB01_g116	K21871:80:MPHOSPH8: M-phase phosphoprotein 8	IPR000953:Chromo/chromo shadow domain;IPR016197:Chromo-like domain superfamily;IPR017984:Chromo domain subgroup;IPR023779:Chromo domain, conserved site;IPR023780:Chromo domain;	-		85	83	40	57	69	72	72	63	81	93	98	55	93	60	51	159	169	107	48	104	117	82	96	172	43	99	107	111	65		3.60083	1.96815	1.94421	1.95054	3.15435	4.1157	1.68107	3.14361	2.5486	3.19737	1.84335	2.80621	2.54165	2.6021
	AgB01_g118	-	IPR000276:G protein-coupled receptor, rhodopsin-like;IPR017452:GPCR, rhodopsin-like, 7TM;	molecular_function:GO:0004930:G protein-coupled receptor activity|biological_process:GO:0007186:G protein-coupled receptor signaling pathway|cellular_component:GO:0016021:integral component of membrane;cellular_component:GO:0016021:integral component of membrane;		1	5	3	0	2	3	3	1	6	3	3	4	1	3	3	3	7	0	8	7	2	3	7	1	1	3	2	3	4		0.05116	0.13004	0.15112	0.42958	0.28055	0.09297	0.05166	0.12588	0.03962	0.25452	0.18269	0.15451	0.05331	0.2547
	AgB01_g119	K04149:66:HRH1: histamine receptor H1	IPR000276:G protein-coupled receptor, rhodopsin-like;IPR017452:GPCR, rhodopsin-like, 7TM;	molecular_function:GO:0004930:G protein-coupled receptor activity|biological_process:GO:0007186:G protein-coupled receptor signaling pathway|cellular_component:GO:0016021:integral component of membrane;cellular_component:GO:0016021:integral component of membrane;		0	0	0	0	0	0	0	0	0	0	1	0	0	0	0	0	0	0	0	0	1	2	0	3	0	0	0	0	0		0	0	0	0	0	0.2063	0	0	0	0	0	0	0	0
	AgB01_g120	K04138:49:ADRA2A: adrenergic receptor alpha-2A	IPR000276:G protein-coupled receptor, rhodopsin-like;IPR017452:GPCR, rhodopsin-like, 7TM;	molecular_function:GO:0004930:G protein-coupled receptor activity|biological_process:GO:0007186:G protein-coupled receptor signaling pathway|cellular_component:GO:0016021:integral component of membrane;cellular_component:GO:0016021:integral component of membrane;		2	0	0	0	0	0	0	1	1	0	0	1	0	0	0	0	1	1	0	0	0	0	0	1	1	0	1	1	3		0	0	0	0	0	0	0.1182	0	0.18131	0	0	0	0.12198	0.09713
	AgB01_g121	-	-	-		54	51	55	51	49	69	55	47	85	67	86	59	102	125	76	123	92	75	66	131	117	78	63	138	73	132	76	65	65		6.95355	7.21943	5.10123	4.7222	6.99575	7.24654	5.02491	7.37998	2.85078	3.45917	4.46269	3.77431	3.33857	4.80778
	AgB01_g122	-	-	-		1	3	0	0	1	5	1	0	3	2	1	3	2	1	3	0	6	1	0	0	2	3	2	1	1	0	2	1	3		0.51214	0.21694	0.75637	0	0	0.46529	0.25856	0	0.1983	0.76432	0	0.25777	0	0.63738
	AgB01_g123	-	IPR000536:Nuclear hormone receptor, ligand-binding domain;IPR001628:Zinc finger, nuclear hormone receptor-type;IPR013088:Zinc finger, NHR/GATA-type;IPR035500:Nuclear hormone receptor-like domain superfamily;	molecular_function:GO:0003700:DNA-binding transcription factor activity|cellular_component:GO:0005634:nucleus|biological_process:GO:0006355:regulation of transcription, DNA-templated|molecular_function:GO:0008270:zinc ion binding|molecular_function:GO:0043565:sequence-specific DNA binding;biological_process:GO:0006355:regulation of transcription, DNA-templated|molecular_function:GO:0008270:zinc i…		27	35	20	12	23	9	18	15	31	24	20	20	27	30	28	30	41	27	25	49	32	34	43	33	20	26	33	32	35		0.68122	0.64126	0.69556	0.662	0.96845	0.73352	0.50951	0.53799	0.52753	0.87859	0.60059	0.45716	0.39434	0.64894
	AgB01_g124	K08551:20:ESR2: estrogen receptor beta	IPR001628:Zinc finger, nuclear hormone receptor-type;IPR013088:Zinc finger, NHR/GATA-type;	molecular_function:GO:0003700:DNA-binding transcription factor activity|cellular_component:GO:0005634:nucleus|biological_process:GO:0006355:regulation of transcription, DNA-templated|molecular_function:GO:0008270:zinc ion binding|molecular_function:GO:0043565:sequence-specific DNA binding;biological_process:GO:0006355:regulation of transcription, DNA-templated|molecular_function:GO:0008270:zinc i…		11	9	11	6	4	12	8	7	13	15	8	7	13	14	8	13	21	5	14	15	20	13	15	31	7	7	18	18	18		0.91284	0.83284	0.55309	1.03174	0.82508	1.2759	0.4963	0.40311	0.59814	0.62876	0.91933	0.56547	0.51216	0.75738
	AgB01_g125	-	IPR000536:Nuclear hormone receptor, ligand-binding domain;IPR001628:Zinc finger, nuclear hormone receptor-type;IPR013088:Zinc finger, NHR/GATA-type;IPR035500:Nuclear hormone receptor-like domain superfamily;	molecular_function:GO:0003700:DNA-binding transcription factor activity|cellular_component:GO:0005634:nucleus|biological_process:GO:0006355:regulation of transcription, DNA-templated|molecular_function:GO:0008270:zinc ion binding|molecular_function:GO:0043565:sequence-specific DNA binding;biological_process:GO:0006355:regulation of transcription, DNA-templated|molecular_function:GO:0008270:zinc i…		27	39	21	16	18	17	24	26	54	37	35	21	40	40	48	65	57	33	42	72	50	26	29	61	50	41	27	40	38		1.24499	1.05476	1.47096	1.37198	1.75548	1.41388	1.57135	1.04656	0.65078	1.20772	0.77795	0.75194	0.84321	1.3945
	AgB01_g126	-	IPR011032:GroES-like superfamily;IPR013154:Alcohol dehydrogenase, N-terminal;	biological_process:GO:0055114:oxidation-reduction process;		8	15	8	15	9	11	8	11	4	6	4	7	7	8	11	8	3	7	5	7	4	9	4	7	14	3	4	3	9		2.38602	2.31022	3.69168	1.78871	1.86909	1.23872	4.8184	0.83863	2.11169	5.08702	3.24559	2.74496	3.90684	1.13124
	AgB01_g127	-	IPR002486:Nematode cuticle collagen, N-terminal;IPR008160:Collagen triple helix repeat;	molecular_function:GO:0042302:structural constituent of cuticle;		530	458	378	289	379	347	433	393	742	599	484	393	552	676	509	756	739	496	480	1039	635	565	526	904	625	710	502	574	448		27.5482	28.5817	25.0107	25.1414	40.6188	28.7916	31.4944	29.0594	20.483	22.7413	22.453	21.7526	20.4364	30.724
	AgB01_g128	-	-	-		0	0	0	0	0	0	0	0	0	0	0	0	0	1	0	0	0	0	0	0	1	0	0	0	0	0	0	0	0		0	0.16332	0	0	0	0.17514	0	0	0	0	0	0	0	0
	AgB01_g129	-	-	-		22	22	18	28	28	48	35	44	63	46	48	90	23	51	61	82	63	86	72	70	61	54	70	91	60	95	95	68	63		9.05975	17.0194	23.6577	29.7657	21.5995	21.8301	23.8637	30.6893	6.71081	8.62198	8.43895	13.878	18.0592	20.5896
	AgB01_g130	K07378:343:NLGN: neuroligin	IPR002018:Carboxylesterase, type B;IPR029058:Alpha/Beta hydrolase fold;	-		18	10	4	12	9	15	6	15	13	12	16	11	26	13	18	29	30	23	24	15	17	21	13	35	13	6	20	6	17		1.0347	0.4383	0.70529	1.00242	0.46762	0.61465	0.52238	0.19583	0.55473	0.39595	0.18947	0.24036	0.622	0.42925
	AgB01_g131	-	IPR002018:Carboxylesterase, type B;	-		2	2	1	1	0	0	0	1	1	1	2	1	1	0	1	0	0	2	2	0	2	1	0	4	0	0	0	0	1		0.5495	0	0.54103	1.15343	0	0.99847	0	0	0.85106	1.09344	0.65403	0	0.57257	0.45592
	AgB01_g132	K07378:167:NLGN: neuroligin	IPR002018:Carboxylesterase, type B;IPR029058:Alpha/Beta hydrolase fold;	-		2	2	2	3	0	2	1	0	0	2	1	0	0	0	0	1	4	1	1	0	1	0	3	1	3	0	0	0	0		0	0	0	0.19525	0	0.16902	0.56353	0	0.28813	0.37019	0.44285	0.18727	0	0
	AgB01_g133	-	IPR002486:Nematode cuticle collagen, N-terminal;IPR008160:Collagen triple helix repeat;	molecular_function:GO:0042302:structural constituent of cuticle;		29295	17889	23075	15817	24765	31837	28246	22825	35258	24249	26138	17833	18940	26565	19702	15292	15451	8604	16649	22776	13922	10291	9488	11905	18472	24326	11590	10350	7351		1420.36	1687.78	1454.73	1310.39	1337.99	948.546	1398.72	1496.11	1701.28	1334.75	2059.62	2132.28	1783.55	2193.79
	AgB01_g134	-	-	-		4	2	0	6	2	3	10	2	8	8	5	8	2	2	4	7	9	2	5	15	11	9	9	18	3	9	9	7	3		0.01668	0.01413	0.03285	0.04377	0.098	0.08335	0.02526	0.06156	0.02583	0.0166	0	0.08395	0.01738	0.05536
	AgB01_g135	-	-	-		0	0	0	0	0	0	0	0	0	0	0	0	0	0	0	0	0	0	0	0	0	0	0	0	0	0	0	0	0		0	0	0	0	0	0	0	0	0	0	0	0	0	0
	AgB01_g136	-	-	-		201	130	135	133	184	170	144	179	164	236	209	167	161	179	172	321	239	226	188	285	269	206	204	344	183	188	222	194	175		0.61781	0.58192	0.64985	0.75715	0.8567	0.93782	0.70905	0.59164	0.59729	0.49633	0.61658	0.55624	0.71571	0.52214
	AgB01_g137	-	-	-		9	7	1	3	4	9	1	7	11	4	1	4	3	2	0	5	1	2	2	3	3	0	2	1	3	7	1	2	0		0.46933	0.26508	0	0.32838	0.36765	0.4264	0.47389	0.89811	1.09034	1.08956	0.1862	0.15748	1.14107	1.42781
	AgB01_g138	K16174:149:MRPS18B: small subunit ribosomal protein S18b, mitochondrial	IPR001648:Ribosomal protein S18;IPR036870:Ribosomal protein S18 superfamily;	molecular_function:GO:0003735:structural constituent of ribosome|cellular_component:GO:0005622:intracellular|cellular_component:GO:0005840:ribosome|biological_process:GO:0006412:translation;		9	4	5	11	8	9	18	10	16	12	13	9	12	12	19	14	18	17	11	22	10	5	11	17	13	12	9	11	13		0.7973	0.67547	1.24293	0.76705	1.14503	0.60364	0.87213	0.65387	0.46307	0.26442	0.3954	1.20387	0.6923	0.88202
	AgB01_g139	K12855:539:PRPF6: pre-mRNA-processing factor 6	IPR003107:HAT (Half-A-TPR) repeat;IPR011990:Tetratricopeptide-like helical domain superfamily;IPR013026:Tetratricopeptide repeat-containing domain;IPR019734:Tetratricopeptide repeat;	molecular_function:GO:0005515:protein binding;biological_process:GO:0006396:RNA processing;		20	12	10	11	8	19	8	8	23	6	20	11	24	26	25	42	39	35	14	17	19	14	23	54	15	25	23	14	19		1.1049	1.01408	1.1332	0.67645	0.61308	0.7947	0.69727	0.9439	0.71303	0.54965	0.54795	0.37074	0.38376	0.87853
	AgB01_g140	K12855:743:PRPF6: pre-mRNA-processing factor 6	IPR003107:HAT (Half-A-TPR) repeat;IPR010491:PRP1 splicing factor, N-terminal;IPR011990:Tetratricopeptide-like helical domain superfamily;	biological_process:GO:0000398:mRNA splicing, via spliceosome|cellular_component:GO:0005634:nucleus;molecular_function:GO:0005515:protein binding;biological_process:GO:0006396:RNA processing;		6	4	2	3	3	3	3	3	11	4	11	3	13	6	6	12	32	15	6	7	10	5	9	13	4	7	9	10	11		0.62729	0.24528	0.28506	0.30386	0.26459	0.43839	0.19489	0.27701	0.2242	0.19203	0.11486	0.14572	0.15084	0.44039
	AgB01_g142	K12323:289:ANPRA: atrial natriuretic peptide receptor A [EC:4.6.1.2]	IPR000719:Protein kinase domain;IPR001054:Adenylyl cyclase class-3/4/guanylyl cyclase;IPR001245:Serine-threonine/tyrosine-protein kinase, catalytic domain;IPR011009:Protein kinase-like domain superfamily;IPR011645:Haem NO binding associated;IPR018297:Adenylyl cyclase class-4/guanylyl cyclase, conserved site;IPR028082:Periplasmic binding protein-like I;IPR029787:Nucleotide cyclase;	molecular_function:GO:0004383:guanylate cyclase activity|biological_process:GO:0006182:cGMP biosynthetic process;molecular_function:GO:0004672:protein kinase activity|molecular_function:GO:0005524:ATP binding|biological_process:GO:0006468:protein phosphorylation;molecular_function:GO:0004672:protein kinase activity|biological_process:GO:0006468:protein phosphorylation;biological_process:GO:000919…		8	10	6	4	6	14	4	7	14	2	25	11	5	7	14	22	16	20	17	24	26	7	19	30	8	14	14	14	9		0.11189	0.13271	0.30847	0.39927	0.42072	0.52861	0.18076	0.25694	0.13864	0.22265	0.15981	0.09011	0.16322	0.25994
	AgB01_g143	-	-	-		0	0	0	0	0	0	0	0	0	0	0	0	0	0	0	0	0	0	0	0	0	0	0	0	0	0	0	0	0		0	0	0	0	0	0	0	0	0	0	0	0	0	0
	AgB01_g144	-	IPR004827:Basic-leucine zipper domain;	molecular_function:GO:0003700:DNA-binding transcription factor activity|biological_process:GO:0006355:regulation of transcription, DNA-templated;		6	4	2	0	1	5	1	5	3	3	2	1	4	3	0	11	12	5	2	4	5	8	10	9	0	0	2	4	3		0.17692	0.11242	0	0.09284	0.13859	0.20092	0	0	0.20551	0.17603	0.10529	0.04452	0.23044	0.11009
	AgB01_g145	K23490:129:CYB5: cytochrome b5	IPR001199:Cytochrome b5-like heme/steroid binding domain;IPR018506:Cytochrome b5, heme-binding site;IPR036400:Cytochrome b5-like heme/steroid binding domain superfamily;	molecular_function:GO:0020037:heme binding;		241	196	184	141	175	185	225	165	226	172	200	169	164	215	239	252	156	170	183	232	190	230	160	236	235	295	198	165	154		6.82749	7.58303	9.79648	7.99582	7.56593	7.18637	9.87835	10.072	7.7696	8.11838	9.11724	9.42908	7.15745	7.80631
	AgB01_g146	K08496:198:GOSR2: golgi SNAP receptor complex member 2	IPR027027:GOSR2/Membrin/Bos1;	molecular_function:GO:0005484:SNAP receptor activity|cellular_component:GO:0005794:Golgi apparatus|biological_process:GO:0016192:vesicle-mediated transport;		11	15	15	7	20	12	8	17	25	19	10	9	32	33	43	32	24	27	28	27	18	17	29	33	19	31	15	20	17		3.13125	2.7357	4.14277	2.87554	2.06961	1.60022	1.87724	2.48773	0.83354	1.46034	1.74697	0.788	1.7333	2.02968
	AgB01_g147	K07762:252:PAPPA: pappalysin-1 [EC:3.4.24.79]	IPR000436:Sushi/SCR/CCP domain;IPR011936:Myxococcus cysteine-rich repeat;IPR035976:Sushi/SCR/CCP superfamily;	-		19	8	6	6	6	11	15	4	9	11	7	18	8	6	21	6	18	8	13	20	17	4	11	5	5	16	11	7	4		0.44611	0.28346	1.15299	0.76083	0.87365	0.86127	0.28153	0.73172	0.82048	0.44385	0.39823	0.842	0.23242	0.4164
	AgB01_g148	-	IPR013320:Concanavalin A-like lectin/glucanase domain superfamily;	-		0	1	0	0	0	1	0	0	2	0	0	0	0	0	0	4	0	0	0	2	0	0	2	1	0	1	1	1	1		0	0	0	0	0.16368	0	0	0.08568	0	0.10394	0	0	0	0.17336
	AgB01_g149	-	-	-		0	0	0	0	0	0	0	0	0	0	0	0	0	0	0	0	0	1	0	0	0	0	0	0	0	0	0	0	0		0	0	0	0	0	0	0	0	0	0	0	0	0	0
	AgB01_g150	K13139:206:INTS2: integrator complex subunit 2	IPR029321:Integrator complex subunit 2;	cellular_component:GO:0032039:integrator complex;		5	7	3	2	1	9	1	0	5	2	6	2	4	3	1	3	13	0	7	1	7	3	0	5	1	1	1	2	3		0.22011	0.13986	0.05418	0.40428	0.04311	0.34996	0.05556	0.04513	0.21307	0.38325	0.19649	0.05539	0	0.22828
	AgB01_g151	K06975:58:uncharacterized protein	IPR000571:Zinc finger, CCCH-type;IPR016181:Acyl-CoA N-acyltransferase;IPR031165:Yjdj-type Gcn5-related N-acetyltransferase;IPR036855:Zinc finger, CCCH-type superfamily;	molecular_function:GO:0046872:metal ion binding;		49	36	23	29	31	29	29	29	36	27	31	30	41	33	33	84	61	43	42	61	65	48	37	81	25	31	52	41	51		0.76192	0.51955	0.6038	0.81916	0.888	1.09743	0.4691	0.47246	0.70516	0.66562	0.50872	0.54249	0.56154	0.55507
	AgB01_g152	-	IPR027417:P-loop containing nucleoside triphosphate hydrolase;IPR033469:CYTH-like domain superfamily;	-		6	4	7	4	4	4	2	3	2	12	7	5	2	4	3	7	4	1	3	9	6	5	4	6	2	4	6	3	3		0.06104	0.10343	0.09015	0.0961	0.21518	0.16638	0.06164	0.10013	0.14182	0.12147	0.25429	0.06145	0.09541	0.05065
	AgB01_g153	-	-	-		0	0	0	0	0	0	0	0	0	1	0	0	0	0	0	0	0	0	0	0	0	0	0	0	0	0	0	1	0		0	0	0	0	0	0	0	0	0	0	0	0	0	0
	AgB01_g154	-	-	-		0	0	0	0	0	0	0	0	0	0	1	0	0	0	0	0	0	1	0	0	0	0	0	1	0	0	1	0	0		0	0	0	0	0	0	0	0	0	0	0	0	0	0
	AgB01_g156	-	-	-		0	0	0	0	1	0	0	0	0	0	0	0	0	0	0	0	0	0	0	0	0	0	0	0	0	0	0	0	0		0	0	0	0	0	0	0	0	0	0	0	0	0	0
	AgB01_g157	-	IPR008042:Retrotransposon, Pao;	-		0	0	0	0	0	0	0	0	0	0	0	0	0	0	0	0	0	0	0	0	0	0	0	1	0	0	0	0	0		0	0	0	0	0	0	0	0	0	0	0	0	0	0
	AgB01_g159	-	-	-		6	7	4	6	6	7	5	6	12	17	6	8	10	12	7	10	19	8	12	13	14	17	19	32	3	12	9	12	17		0.41441	0.42131	0.28562	0.52192	0.42202	0.52711	0.12553	0.40784	0.19255	0.28862	0.1973	0.20858	0.25908	0.4126
	AgB01_g160	K00718:32:FUT1_2: galactoside 2-L-fucosyltransferase 1/2 [EC:2.4.1.69]	IPR002516:Glycosyl transferase, family 11;	biological_process:GO:0005975:carbohydrate metabolic process|molecular_function:GO:0008107:galactoside 2-alpha-L-fucosyltransferase activity|cellular_component:GO:0016020:membrane;		19	16	13	14	15	10	28	25	25	19	13	18	16	10	22	20	10	16	20	17	17	24	27	32	23	27	19	15	12		3.13125	1.658	4.23911	4.10792	2.60617	3.02263	4.5449	4.33347	2.87949	3.1154	3.02809	5.516	5.09793	4.05936
	AgB01_g161	K06184:764:ABCF1: ATP-binding cassette, subfamily F, member 1	IPR003439:ABC transporter-like;IPR003593:AAA+ ATPase domain;IPR017871:ABC transporter, conserved site;IPR027417:P-loop containing nucleoside triphosphate hydrolase;IPR032781:ABC-transporter extension domain;	molecular_function:GO:0005524:ATP binding|molecular_function:GO:0016887:ATPase activity;		3	3	2	4	3	4	5	4	3	7	5	2	3	5	5	7	8	6	5	12	4	7	6	14	3	4	3	6	4		0.14175	0.20015	0.2326	0.24795	0.44415	0.17171	0.14312	0.155	0.10977	0.14103	0.11247	0.23781	0.19693	0.11761
	AgB01_g162	-	-	-		4	4	4	1	3	3	3	3	3	2	6	1	3	9	4	5	6	7	5	3	2	7	4	13	11	9	8	0	4		0.04095	0.10407	0.05375	0.07162	0.03208	0.0248	0.1516	0.10074	0.04228	0.05432	0.06498	0.04122	0.04267	0.03397
	AgB01_g163	-	IPR005312:Protein of unknown function DUF1759;	-		8	0	1	3	1	1	5	3	2	5	4	3	2	3	2	4	3	4	4	3	4	2	3	4	0	4	1	0	1		0.12513	0.15901	0.1232	0.26265	0.14703	0.22737	0	0.20524	0.3876	0	0.07447	0.3149	0.19557	0.10382
	AgB01_g165	-	IPR012435:TMEM144;	-		8	2	7	3	3	8	5	7	9	7	8	11	5	7	8	9	5	7	5	7	2	10	6	17	1	20	8	3	7		0.51299	0.60845	0.80813	0.5384	0.56259	0.18643	0.10359	1.68284	0.63561	0.20416	0.8548	0.51639	0.74833	0.76613
	AgB01_g166	K03341:52:SEPSECS: O-phospho-L-seryl-tRNASec:L-selenocysteinyl-tRNA synthase [EC:2.9.1.2]	-	-		36	39	17	27	27	34	13	19	43	42	69	24	14	7	12	51	58	54	13	28	49	44	37	86	7	7	44	44	33		0.75034	0.31785	0.63324	0.73126	1.17556	2.38597	0.37882	0.30768	1.49416	2.07966	1.08445	0.70136	1.06106	1.91214
	AgB01_g167	K03341:196:SEPSECS: O-phospho-L-seryl-tRNASec:L-selenocysteinyl-tRNA synthase [EC:2.9.1.2]	IPR008829:SepSecS/SepCysS family;IPR015421:Pyridoxal phosphate-dependent transferase, major domain;IPR015422:Pyridoxal phosphate-dependent transferase domain 1;IPR015424:Pyridoxal phosphate-dependent transferase;IPR019872:O-phosphoseryl-tRNA(Sec) selenium transferase;	molecular_function:GO:0003824:catalytic activity;molecular_function:GO:0016740:transferase activity;molecular_function:GO:0016785:transferase activity, transferring selenium-containing groups|biological_process:GO:0097056:selenocysteinyl-tRNA(Sec) biosynthetic process;		8	11	13	8	17	12	10	10	21	10	12	15	14	14	10	16	14	17	5	15	19	20	22	17	6	14	24	14	13		0.19652	0.16649	0.13821	0.07366	0.16494	0.24231	0.08504	0.16117	0.08696	0.15363	0.2172	0.1413	0.14626	0.24458
	AgB01_g168	K09399:70:FOXF: forkhead box protein F	IPR001766:Fork head domain;IPR030456:Fork head domain conserved site 2;IPR036388:Winged helix-like DNA-binding domain superfamily;IPR036390:Winged helix DNA-binding domain superfamily;	molecular_function:GO:0003700:DNA-binding transcription factor activity|biological_process:GO:0006355:regulation of transcription, DNA-templated|molecular_function:GO:0043565:sequence-specific DNA binding;		71	49	19	47	38	40	23	31	50	74	72	35	73	59	45	136	152	144	81	133	111	121	213	334	50	56	168	148	134		0.38395	0.2629	0.23303	0.44712	0.54797	0.53041	0.26553	0.24155	0.28918	0.25641	0.11894	0.12177	0.16989	0.21819
	AgB01_g169	-	-	-		10	3	7	8	3	1	14	6	16	8	8	6	6	4	8	26	14	13	8	11	16	14	31	38	5	8	25	16	14		0.39831	0.22496	0.52289	0.55738	0.57202	0.96499	0.33515	0.43554	0.51408	0.19814	0.55308	0.93554	0.41502	0.88126
	AgB01_g170	-	IPR002918:Lipase EstA/Esterase EstB;IPR029058:Alpha/Beta hydrolase fold;	molecular_function:GO:0016787:hydrolase activity;		0	0	0	0	0	0	0	0	0	0	0	1	0	0	0	0	0	0	0	0	0	0	0	2	0	0	0	0	0		0	0	0	0	0	0	0	0	0	0	0	0	0	0
	AgB01_g171	-	-	-		0	0	0	0	0	0	0	0	0	0	0	0	0	0	0	0	0	0	0	0	0	0	0	0	0	0	0	0	0		0	0	0	0	0	0	0	0	0	0	0	0	0	0
	AgB01_g172	-	IPR002918:Lipase EstA/Esterase EstB;IPR029058:Alpha/Beta hydrolase fold;	molecular_function:GO:0016787:hydrolase activity;		0	0	0	0	0	0	0	0	0	0	1	0	0	0	0	0	0	0	0	0	0	0	0	2	0	0	0	0	0		0	0	0	0	0	0	0	0	0	0	0	0	0	0
	AgB01_g173	K02896:149:RP-L24e: large subunit ribosomal protein L24e	IPR000988:Ribosomal protein L24e-related;IPR011017:TRASH domain;IPR038630:Ribosomal protein L24e/L24 superfamily;	-		878	723	627	605	797	871	860	822	917	863	837	720	883	1147	1179	1343	1007	944	986	1193	825	850	856	1206	1098	1498	918	937	759		118.457	130.361	155.728	138.826	125.371	100.552	148.731	164.811	91.2132	96.5013	100.114	116.136	114.902	102.068
	AgB01_g174	-	-	-		3	4	2	2	4	3	4	0	4	6	2	5	3	2	4	3	7	6	2	4	5	8	1	15	0	0	11	6	4		0.09822	0.05548	0.12895	0.06873	0.10259	0.14873	0	0	0.07607	0.1303	0.07794	0.13183	0	0.10866
	AgB01_g175	K12741:255:HNRNPA1_3: heterogeneous nuclear ribonucleoprotein A1/A3	IPR000504:RNA recognition motif domain;IPR012677:Nucleotide-binding alpha-beta plait domain superfamily;IPR035979:RNA-binding domain superfamily;	molecular_function:GO:0003676:nucleic acid binding;		116	98	53	72	95	68	70	107	106	114	127	98	69	122	67	104	79	99	51	77	66	70	75	140	48	84	46	81	77		2.32778	3.4869	2.22548	1.80575	2.03489	2.02291	1.63506	2.32406	3.03051	3.28939	2.12813	2.37717	3.76127	2.96701
	AgB01_g176	K12741:260:HNRNPA1_3: heterogeneous nuclear ribonucleoprotein A1/A3	IPR000504:RNA recognition motif domain;IPR012677:Nucleotide-binding alpha-beta plait domain superfamily;IPR035979:RNA-binding domain superfamily;	molecular_function:GO:0003676:nucleic acid binding;		63	46	32	43	56	43	47	61	67	73	79	46	38	71	41	62	43	40	37	33	34	45	28	74	43	39	34	33	41		1.21431	1.92217	1.28999	1.24092	0.82607	0.98711	1.38744	1.02208	1.55902	1.46252	1.2171	1.51187	2.03111	1.77641
	AgB01_g177	-	-	-		0	0	0	0	0	0	0	0	0	0	0	0	0	0	0	0	0	0	0	0	0	0	0	0	0	0	1	0	0		0	0	0	0	0	0	0	0	0	0	0	0	0	0
	AgB01_g178	-	-	-		0	4	0	0	0	1	1	2	0	0	2	0	0	0	0	0	3	3	2	2	2	0	1	6	2	0	1	0	0		0	0	0	0.05255	0.03922	0.04549	0.05055	0	0	0.09963	0	0.0252	0.05217	0
	AgB01_g181	-	-	-		0	5	0	0	0	0	0	2	0	1	0	0	0	0	0	0	0	0	0	1	0	1	0	0	0	0	1	0	0		0	0	0	0	0.21561	0	0	0	0	1.36923	0	0	0.57359	0
	AgB01_g182	-	-	-		5	0	3	1	5	0	3	3	8	1	11	4	2	6	2	4	1	2	1	1	1	0	6	2	1	1	5	6	1		0.16839	0.42797	0.16579	0.08836	0.06595	0.07649	0.08501	0.06905	0.32599	0	0.30062	0.25425	0.26318	0.55884
	AgB01_g183	K04367:173:MOS: proto-oncogene serine/threonine-protein kinase mos [EC:2.7.11.1]	IPR000719:Protein kinase domain;IPR008271:Serine/threonine-protein kinase, active site;IPR011009:Protein kinase-like domain superfamily;IPR017441:Protein kinase, ATP binding site;	molecular_function:GO:0004672:protein kinase activity|molecular_function:GO:0005524:ATP binding|biological_process:GO:0006468:protein phosphorylation;molecular_function:GO:0004672:protein kinase activity|biological_process:GO:0006468:protein phosphorylation;molecular_function:GO:0005524:ATP binding;		1	1	1	1	0	1	0	1	0	0	3	0	0	2	0	0	1	0	0	0	0	1	0	1	2	0	0	1	2		0	0.06226	0	0	0	0	0.07421	0	0.02846	0.03656	0.04374	0	0.03829	0
	AgB01_g185	-	-	-		10	7	13	7	12	6	10	13	14	13	14	9	17	10	14	11	13	8	10	15	8	10	24	6	10	5	6	6	5		0.55414	0.27616	0.44932	0.34211	0.38302	0.23692	0.32913	0.13366	0.25243	0.22702	0.50436	0.32813	0.44154	0.37863
	AgB01_g186	-	-	-		0	0	1	0	0	0	0	0	0	0	0	0	0	0	0	0	0	0	0	0	0	0	1	2	0	0	0	0	0		0	0	0	0	0	0	0	0	0	0	0.09693	0	0	0
	AgB01_g187	-	-	-		0	2	0	0	1	0	0	0	0	0	1	1	0	0	0	0	2	2	0	0	0	0	0	1	0	0	0	0	0		0	0	0	0	0	0	0	0	0	0.97233	0	0	0	0
	AgB01_g188	-	-	-		5	4	2	3	5	5	8	7	1	4	8	5	2	2	4	3	1	2	4	1	3	1	2	3	1	5	4	1	2		0.2198	0.18622	0.43283	0.46137	0.08609	0.29954	0.11097	0.45065	0.42553	0.43737	0.26161	0.88503	0.80159	0.09118
	AgB01_g189	-	IPR001478:PDZ domain;IPR001849:Pleckstrin homology domain;IPR011993:PH-like domain superfamily;IPR036034:PDZ superfamily;	molecular_function:GO:0005515:protein binding;		4	6	5	7	0	3	6	7	4	10	2	5	12	5	9	12	9	3	4	8	7	6	8	6	1	5	1	12	7		0.82169	0.29006	0.60677	0.28746	0.42912	0.43548	0.06914	0.28078	0.21211	0.40877	0.4075	0.41357	0.49944	0.22725
	AgB01_g190	K06087:31:CLDN: claudin	IPR010761:Clc protein-like;	cellular_component:GO:0016021:integral component of membrane;		10	15	7	6	11	8	11	12	12	6	14	5	2	5	8	16	13	10	10	7	12	10	9	13	5	9	5	5	7		0.06512	0.13793	0.25648	0.34175	0.17855	0.355	0.16439	0.24034	0.25216	0.48596	0.27129	0.36056	0.40715	0.3242
	AgB01_g191	-	-	-		9	7	2	3	0	3	3	4	3	6	1	2	4	3	5	5	6	4	11	5	1	11	6	6	2	0	2	1	9		0.34486	0.21912	0.42443	0.99533	0.33768	0.07833	0.1741	0	0.60088	0.60044	0.20523	0.26036	0.35933	0.2146
	AgB01_g192	-	-	-		1	4	2	2	6	2	2	1	2	4	7	1	3	3	2	1	8	1	7	4	6	6	2	11	3	5	4	8	6		0.17144	0.14524	0.11253	0.41984	0.17906	0.31151	0.1731	0.23433	0.04425	0.22743	0.13603	0.11505	0.05955	0.09483
	AgB01_g193	-	-	-		85	79	71	85	85	60	78	65	49	89	66	50	64	55	77	89	73	70	82	69	48	51	60	99	86	46	45	39	50		2.49111	1.81368	2.95092	3.34981	2.10387	1.69743	3.37994	1.4684	2.56209	3.05939	3.28926	3.05616	2.63622	1.58244
	AgB01_g194	-	IPR010761:Clc protein-like;IPR017974:Claudin, conserved site;	molecular_function:GO:0005198:structural molecule activity|cellular_component:GO:0005923:bicellular tight junction;cellular_component:GO:0016021:integral component of membrane;		14	13	14	13	13	13	13	13	20	22	20	11	15	13	4	21	38	25	8	29	11	32	26	40	16	24	25	33	23		0.32227	0.23662	0.08461	0.18039	0.48807	0.21471	0.34709	0.42288	0.23293	0.27789	0.358	0.28115	0.29102	0.35651
	AgB01_g195	-	-	-		1	0	0	1	2	1	0	2	3	2	1	2	1	2	1	3	2	1	1	0	2	2	3	8	0	3	2	1	1		0.02955	0.05006	0.02909	0.03101	0	0.05369	0	0.07269	0.02288	0	0	0	0.06157	0.07354
	AgB01_g196	-	IPR002110:Ankyrin repeat;IPR020683:Ankyrin repeat-containing domain;IPR036770:Ankyrin repeat-containing domain superfamily;	molecular_function:GO:0005515:protein binding;		110	93	79	52	98	104	118	161	202	86	133	164	88	106	111	170	133	145	122	141	144	110	148	129	91	204	147	112	111		2.9272	2.98718	3.63536	4.25916	3.67405	4.35181	3.05639	5.56512	2.83352	3.07785	3.12769	3.95112	5.58023	5.57494
	AgB01_g197	-	IPR008758:Peptidase S28;IPR029058:Alpha/Beta hydrolase fold;	biological_process:GO:0006508:proteolysis|molecular_function:GO:0008236:serine-type peptidase activity;		551	463	383	340	395	409	271	282	444	509	434	301	327	378	293	485	354	289	233	557	396	302	291	563	266	413	355	309	246		12.4273	12.1704	10.9635	9.29347	16.5821	13.6729	10.2072	12.8722	16.216	17.5067	17.3242	10.3673	11.1669	14.0001
	AgB01_g198	-	-	-		2	1	0	0	0	2	0	0	0	0	1	4	0	0	0	1	1	0	0	0	0	0	2	0	0	2	0	0	0		0	0	0	0	0	0	0	0.45065	0.42553	0.27336	0	0	0	0
	AgB01_g199	K13176:119:THOC7: THO complex subunit 7	IPR008501:THO complex subunit 7/Mft1;	cellular_component:GO:0000445:THO complex part of transcription export complex|biological_process:GO:0006397:mRNA processing;		628	490	421	334	511	603	659	484	611	528	546	403	451	659	623	672	509	506	497	512	448	541	450	750	589	684	492	528	480		5.62011	6.95729	7.64383	6.50008	4.99799	5.07206	7.41109	6.99035	6.06027	6.07519	6.24422	8.26652	6.28449	6.31727
	AgB01_g200	K18041:237:PTP4A: protein tyrosine phosphatase type IVA [EC:3.1.3.48]	IPR000242:PTP type protein phosphatase;IPR000387:Tyrosine specific protein phosphatases domain;IPR029021:Protein-tyrosine phosphatase-like;	molecular_function:GO:0004725:protein tyrosine phosphatase activity|biological_process:GO:0006470:protein dephosphorylation;biological_process:GO:0016311:dephosphorylation|molecular_function:GO:0016791:phosphatase activity;		7	10	7	5	15	8	5	10	19	16	13	7	8	5	12	11	17	10	1	18	9	17	10	12	6	13	8	8	13		0.09015	0.04773	0.13314	0.01183	0.15889	0.09214	0.06827	0.12014	0.06108	0.11211	0.09388	0.05671	0.11741	0.17764
	AgB01_g201	-	IPR000536:Nuclear hormone receptor, ligand-binding domain;IPR001628:Zinc finger, nuclear hormone receptor-type;IPR001723:Nuclear hormone receptor;IPR013088:Zinc finger, NHR/GATA-type;IPR035500:Nuclear hormone receptor-like domain superfamily;	molecular_function:GO:0003677:DNA binding|molecular_function:GO:0003707:steroid hormone receptor activity|cellular_component:GO:0005634:nucleus|biological_process:GO:0006355:regulation of transcription, DNA-templated;molecular_function:GO:0003700:DNA-binding transcription factor activity|cellular_component:GO:0005634:nucleus|biological_process:GO:0006355:regulation of transcription, DNA-templated…		12	12	8	9	7	7	5	6	7	14	14	11	15	8	16	40	34	23	11	18	15	28	32	45	21	5	37	28	23		0.34091	0.15404	0.35803	0.26238	0.32046	0.30973	0.48191	0.0932	0.2112	0.27135	0.2164	0.11439	0.14209	0.132
	AgB01_g202	-	-	-		1	0	0	0	2	0	1	0	1	1	2	0	0	0	1	2	1	3	1	0	2	4	3	4	0	0	5	4	1		0	0	0.15513	0.16536	0	0.2863	0	0	0.12201	0	0	0.15861	0	0.13073
	AgB01_g203	K11166:252:DHRS7B: dehydrogenase/reductase SDR family member 7B [EC:1.1.-.-]	IPR002347:Short-chain dehydrogenase/reductase SDR;IPR020904:Short-chain dehydrogenase/reductase, conserved site;IPR036291:NAD(P)-binding domain superfamily;	molecular_function:GO:0016491:oxidoreductase activity;		1	0	1	1	2	0	0	1	1	0	0	0	0	1	1	1	3	0	0	0	2	1	1	0	0	0	0	1	1		0	0.01973	0.02293	0	0	0.04231	0	0	0.01803	0	0.02772	0	0.02426	0.01932
	AgB01_g204	-	IPR000731:Sterol-sensing domain;IPR003392:Protein patched/dispatched;	cellular_component:GO:0016021:integral component of membrane;		240	108	158	137	172	125	109	159	165	171	171	132	108	92	103	176	160	118	85	165	157	138	108	210	96	110	148	106	123		1.05047	0.75812	0.9864	0.86771	1.25719	1.38739	0.94282	0.87746	1.80774	1.04515	1.82913	1.06723	1.61144	1.33157
	AgB01_g205	-	-	-		23	13	10	19	21	31	10	5	19	21	21	8	14	5	16	29	45	36	13	21	28	37	31	45	14	9	30	10	22		0.10487	0.03173	0.118	0.1022	0.12322	0.19055	0.10589	0.05529	0.13341	0.09688	0.08915	0.0754	0.03902	0.11808
	AgB01_g206	-	IPR008160:Collagen triple helix repeat;	-		2	0	1	0	1	1	0	0	1	1	2	0	7	2	2	9	3	5	0	5	2	2	1	4	4	1	6	2	2		0.90449	0.21894	0.25444	0	0.5061	0.23479	0.52187	0.10597	0.20012	0	0.15379	0	0	0.10721
	AgB01_g207	-	IPR007588:Zinc finger, FLYWCH-type;	-		3	2	1	6	7	3	7	5	5	2	8	5	5	8	0	6	3	7	2	6	5	5	10	8	3	10	5	4	7		1.00527	1.36267	0	0.42202	0.94498	0.91332	0.60902	1.64888	0.46709	0.40007	0.2393	1.41671	1.04747	0.83407
	AgB01_g208	K01556:524:KYNU: kynureninase [EC:3.7.1.3]	IPR000192:Aminotransferase class V domain;IPR010111:Kynureninase;IPR015421:Pyridoxal phosphate-dependent transferase, major domain;IPR015422:Pyridoxal phosphate-dependent transferase domain 1;IPR015424:Pyridoxal phosphate-dependent transferase;	molecular_function:GO:0003824:catalytic activity;cellular_component:GO:0005737:cytoplasm|biological_process:GO:0006569:tryptophan catabolic process|biological_process:GO:0009435:NAD biosynthetic process|molecular_function:GO:0030170:pyridoxal phosphate binding|molecular_function:GO:0030429:kynureninase activity;		20	15	12	13	10	15	18	15	14	8	16	10	22	14	17	22	25	12	15	12	18	16	22	18	16	14	27	19	15		1.42134	0.76629	1.08138	1.0171	0.60732	1.05654	1.04375	0.74179	1.00062	0.96419	0.92275	1.17063	1.00977	0.75045
	AgB01_g209	-	IPR025714:Methyltransferase domain;IPR029063:S-adenosyl-L-methionine-dependent methyltransferase;	-		65	46	76	50	60	65	49	40	50	79	72	55	58	61	54	76	48	44	30	65	65	43	40	68	51	57	52	49	44		2.79518	2.49057	2.5623	1.51739	2.45387	2.84599	2.48171	2.25285	2.42582	2.20564	4.35937	2.3771	2.00862	1.99927
	AgB01_g210	K02211:454:CDK9: cyclin-dependent kinase 9 [EC:2.7.11.22 2.7.11.23]	IPR000719:Protein kinase domain;IPR008271:Serine/threonine-protein kinase, active site;IPR011009:Protein kinase-like domain superfamily;IPR017441:Protein kinase, ATP binding site;	molecular_function:GO:0004672:protein kinase activity|molecular_function:GO:0005524:ATP binding|biological_process:GO:0006468:protein phosphorylation;molecular_function:GO:0004672:protein kinase activity|biological_process:GO:0006468:protein phosphorylation;molecular_function:GO:0005524:ATP binding;		4	4	3	1	0	1	2	6	0	4	7	4	3	5	5	12	7	3	5	13	8	6	11	14	3	1	3	10	16		0.07043	0.09945	0.11558	0.1232	0.23908	0.17064	0.07112	0.01925	0.07272	0.09343	0.08383	0.04727	0.14678	0
	AgB01_g211	-	-	-		2	2	2	1	1	4	0	4	5	1	1	1	2	3	6	6	5	2	3	6	0	1	1	3	2	0	0	2	1		0.24202	0.30756	0.71487	0.38101	0.56876	0	0.24437	0	0.18742	0.2408	0.28806	0	0.50436	0.50201
	AgB01_g212	-	IPR002486:Nematode cuticle collagen, N-terminal;IPR008160:Collagen triple helix repeat;	molecular_function:GO:0042302:structural constituent of cuticle;		37	26	16	17	30	23	27	48	57	12	36	43	24	48	65	40	29	35	52	44	32	13	14	20	8	19	35	11	13		1.06245	1.80022	2.83313	2.41599	1.52584	1.28702	0.35759	0.68981	1.26842	1.14516	0.84304	1.20318	2.21409	2.09359
	AgB01_g213	-	-	-		0	0	0	0	0	0	0	0	0	0	0	0	0	0	0	0	0	0	0	1	0	0	0	0	0	0	0	0	0		0	0	0	0	0.29359	0	0	0	0	0	0	0	0	0
	AgB01_g214	-	-	-		0	2	0	0	0	0	0	0	0	0	1	0	0	0	0	0	0	2	0	0	0	0	0	0	0	0	1	1	0		0	0	0	0	0	0	0	0	0	0.86795	0	0	0	0
	AgB01_g215	-	IPR001507:Zona pellucida domain;	-		3	5	2	1	1	5	1	0	2	1	2	0	1	1	5	5	4	6	2	1	4	4	2	6	1	0	2	0	3		0.01591	0.01348	0.0783	0.03339	0.01246	0.0578	0.01606	0	0.03695	0.07912	0.03786	0.01601	0	0.02639
	AgB01_g216	-	IPR019166:MICOS complex subunit MIC26/MIC27;	biological_process:GO:0042407:cristae formation|cellular_component:GO:0061617:MICOS complex;		85	60	55	66	69	57	58	78	54	79	83	63	53	52	61	58	52	58	48	48	64	31	52	68	33	54	45	35	31		1.25787	1.04556	1.42543	1.19563	0.8924	1.38	0.79081	1.05106	1.56222	1.4168	1.55364	1.38566	1.92891	1.06334
	AgB01_g217	K11308:450:MYST1: histone acetyltransferase MYST1 [EC:2.3.1.48]	IPR002717:Histone acetyltransferase domain, MYST-type;IPR016181:Acyl-CoA N-acyltransferase;IPR016197:Chromo-like domain superfamily;IPR025995:RNA binding activity-knot of a chromodomain;IPR036388:Winged helix-like DNA-binding domain superfamily;	molecular_function:GO:0004402:histone acetyltransferase activity|biological_process:GO:0006355:regulation of transcription, DNA-templated|biological_process:GO:0016573:histone acetylation;		9	4	3	4	7	5	9	11	7	7	14	2	5	5	2	5	16	10	4	2	2	8	6	6	2	2	7	6	9		0.15469	0.13105	0.06092	0.12988	0.04847	0.05622	0.06248	0.05074	0.21562	0.12312	0.11047	0.28028	0.3546	0.17968
	AgB01_g218	-	IPR001590:Peptidase M12B, ADAM/reprolysin;IPR024079:Metallopeptidase, catalytic domain superfamily;IPR036436:Disintegrin domain superfamily;	molecular_function:GO:0004222:metalloendopeptidase activity|biological_process:GO:0006508:proteolysis;molecular_function:GO:0008237:metallopeptidase activity;		6	12	8	4	9	10	4	7	10	9	3	3	10	6	6	13	9	5	4	8	4	6	4	11	3	16	10	5	11		0.18798	0.09556	0.11105	0.07892	0.11781	0.06832	0.05694	0.24667	0.08734	0.22444	0.17899	0.07569	0.13711	0.15597
	AgB01_g219	-	IPR006578:MADF domain;	-		0	1	0	0	0	1	0	0	1	0	0	0	0	0	2	0	1	2	0	1	0	0	0	2	0	0	0	0	1		0	0	0.05111	0	0.02033	0	0	0	0	0.02582	0	0	0	0.02154
	AgB01_g220	-	-	-		0	0	0	0	0	1	0	0	0	0	0	1	0	0	0	0	0	1	0	2	0	0	0	0	0	0	1	0	1		0	0	0	0	0.24216	0	0	0	0	0	0	0	0	0
	AgB01_g221	K09528:234:DNAJC8: DnaJ homolog subfamily C member 8	IPR001623:DnaJ domain;IPR036869:Chaperone J-domain superfamily;	-		10	21	12	10	12	18	9	15	19	12	14	16	34	15	41	26	33	28	17	21	24	12	13	27	27	43	16	21	19		1.5182	0.56745	1.80255	0.7967	0.73456	0.97364	1.21734	1.57468	0.34579	0.93296	0.63776	0.40454	0.69791	0.70392
	AgB01_g222	-	-	-		0	0	0	0	0	0	0	0	0	0	0	0	0	0	0	0	1	0	0	0	0	0	0	0	0	0	0	0	0		0	0	0	0	0	0	0	0	0	0	0	0	0	0
	AgB01_g223	-	IPR000276:G protein-coupled receptor, rhodopsin-like;IPR009050:Globin-like superfamily;IPR012292:Globin/Protoglobin;IPR017452:GPCR, rhodopsin-like, 7TM;	molecular_function:GO:0004930:G protein-coupled receptor activity|biological_process:GO:0007186:G protein-coupled receptor signaling pathway|cellular_component:GO:0016021:integral component of membrane;cellular_component:GO:0016021:integral component of membrane;molecular_function:GO:0019825:oxygen binding|molecular_function:GO:0020037:heme binding;		2	2	2	2	0	8	2	0	4	2	3	2	1	0	2	2	12	5	2	0	0	0	4	7	0	0	3	0	1		0.03736	0	0.07357	0.07842	0	0	0	0	0.05786	0.07434	0.08893	0.07522	0	0.12399
	AgB01_g224	-	-	-		0	0	0	0	0	0	0	0	0	0	0	0	1	0	0	0	0	1	2	2	0	0	1	1	0	0	0	0	1		0.46933	0	0	0.98515	0.7353	0	0	0	0	0	0	0	0	0
	AgB01_g225	-	IPR010480:Pepsin inhibitor-3-like repeated domain;IPR038412:Pepsin inhibitor-3 domain superfamily;	-		1267	1054	974	667	1002	1343	1504	1682	2138	891	1231	1397	1265	1591	1572	1444	996	904	1495	2017	1671	838	984	1134	1317	2270	1168	963	675		226.599	241.448	277.252	281.062	283.028	271.946	238.205	333.479	175.755	187.847	207.661	271.196	313.942	317.757
	AgB01_g226	K10398:512:KIF11: kinesin family member 11	IPR001752:Kinesin motor domain;IPR019821:Kinesin motor domain, conserved site;IPR027417:P-loop containing nucleoside triphosphate hydrolase;IPR036961:Kinesin motor domain superfamily;	molecular_function:GO:0003777:microtubule motor activity|molecular_function:GO:0005524:ATP binding|biological_process:GO:0007018:microtubule-based movement;molecular_function:GO:0003777:microtubule motor activity|molecular_function:GO:0005524:ATP binding|biological_process:GO:0007018:microtubule-based movement|molecular_function:GO:0008017:microtubule binding;		1	1	1	0	0	5	0	0	1	1	2	1	1	0	0	1	2	0	1	0	2	0	0	5	0	0	1	1	0		0.01866	0	0	0.01958	0	0.0339	0	0	0.01445	0.01856	0.0222	0	0	0.01548
	AgB01_g227	-	-	-		0	0	0	0	0	0	0	0	0	0	0	0	0	0	0	0	0	0	0	0	0	0	0	0	0	0	0	0	0		0	0	0	0	0	0	0	0	0	0	0	0	0	0
	AgB01_g228	-	IPR000719:Protein kinase domain;IPR011009:Protein kinase-like domain superfamily;	molecular_function:GO:0004672:protein kinase activity|molecular_function:GO:0005524:ATP binding|biological_process:GO:0006468:protein phosphorylation;		0	3	0	0	2	5	1	0	1	2	0	1	2	1	3	2	2	0	0	0	0	0	0	0	1	0	3	0	2		0.09392	0.03979	0.13871	0	0	0	0.04742	0	0	0.14017	0	0.04727	0	0.03896
	AgB01_g229	-	-	-		0	0	0	0	0	0	0	0	0	0	0	0	0	0	0	0	0	0	0	0	0	0	0	0	0	0	0	0	0		0	0	0	0	0	0	0	0	0	0	0	0	0	0
	AgB01_g230	-	-	-		0	0	0	1	2	3	0	0	0	2	0	1	1	0	2	0	1	1	0	0	0	2	2	3	1	4	1	0	2		0.06224	0	0.12256	0	0	0	0.06284	0.20417	0	0	0	0	0	0
	AgB01_g231	-	-	-		0	1	1	0	1	1	1	0	3	0	0	3	1	1	3	1	4	4	0	2	1	0	2	2	0	3	0	1	1		0.07449	0.0631	0.22001	0	0.1167	0.06767	0	0.18326	0	0.07411	0.08865	0.07498	0	0.1854
	AgB01_g232	-	-	-		5	4	6	1	4	7	1	7	5	13	9	5	1	1	6	9	14	6	2	7	11	7	9	25	3	0	15	10	19		0.08447	0.07156	0.499	0.17731	0.46318	0.84417	0.25587	0	0.32706	0.33617	0.60322	0.08503	0.6161	0.35042
	AgB01_g233	-	-	-		226	196	81	189	215	173	75	95	169	233	390	119	53	59	116	342	580	334	107	162	217	153	253	829	52	44	357	220	245		0.2667	0.25153	0.57473	0.5651	0.63859	0.99208	0.26421	0.18158	0.88069	0.9813	0.48513	0.37991	0.49811	0.70559
	AgB01_g234	-	-	-		0	1	0	0	0	0	0	0	0	0	0	0	0	0	0	0	0	0	0	0	0	0	0	0	0	0	0	0	0		0	0	0	0	0	0	0	0	0	0.00678	0	0	0	0
	AgB01_g237	-	-	-		0	0	0	0	0	0	0	0	0	0	0	0	0	0	0	0	0	0	0	0	0	0	0	0	0	0	0	0	0		0	0	0	0	0	0	0	0	0	0	0	0	0	0
	AgB01_g238	-	-	-		11	15	2	4	12	17	2	1	7	23	21	9	4	3	5	28	47	38	9	15	10	16	18	65	0	1	20	23	23		0.02727	0.01733	0.03357	0.06441	0.08012	0.06195	0	0.00559	0.05808	0.10176	0.01623	0.01373	0.0071	0.0396
	AgB01_g239	-	-	-		2	0	1	1	0	0	0	2	1	1	0	1	1	2	1	2	1	0	0	0	1	0	1	2	0	0	0	2	0		0.00772	0.01309	0.00761	0	0	0.00702	0	0	0.01196	0	0.00919	0	0.0161	0.00641
	AgB01_g240	-	-	-		5	1	2	1	4	2	2	2	3	3	8	3	4	4	4	6	7	5	5	6	9	4	8	14	8	5	4	2	6		0.11698	0.0991	0.11517	0.15346	0.13745	0.23912	0.23623	0.11992	0.11323	0.0291	0.06961	0.05888	0.06094	0.07279
	AgB01_g241	K08807:94:PIM3: proto-oncogene serine/threonine-protein kinase Pim-3 [EC:2.7.11.1]	IPR000719:Protein kinase domain;IPR008271:Serine/threonine-protein kinase, active site;IPR011009:Protein kinase-like domain superfamily;IPR017348:Serine/threonine-protein kinase pim-1/2/3;	molecular_function:GO:0004672:protein kinase activity|molecular_function:GO:0005524:ATP binding|biological_process:GO:0006468:protein phosphorylation;molecular_function:GO:0004672:protein kinase activity|biological_process:GO:0006468:protein phosphorylation;molecular_function:GO:0004674:protein serine/threonine kinase activity|biological_process:GO:0006468:protein phosphorylation|biological_proce…		0	1	0	0	0	3	0	0	0	0	0	1	0	0	0	0	0	0	0	0	0	1	0	0	0	0	3	3	0		0	0	0	0	0	0	0	0	0	0.12802	0	0	0	0
	AgB01_g242	-	-	-		225	186	163	160	194	189	193	180	253	185	198	144	195	203	324	323	207	250	222	255	171	221	154	279	240	258	136	200	115		7.20677	6.35607	11.7898	8.611	7.3825	5.7417	8.95604	7.81989	6.43951	6.83935	7.17004	7.18013	6.93163	7.75794
	AgB01_g244	-	-	-		48	45	63	28	54	51	45	98	82	38	70	75	66	121	98	179	109	113	134	159	148	108	176	168	94	187	193	119	104		16.1506	25.0852	23.6116	34.4147	30.4789	32.9038	23.2259	37.5285	9.096	10.956	18.349	11.0848	24.9878	16.6486
	AgB01_g245	-	IPR029063:S-adenosyl-L-methionine-dependent methyltransferase;	-		89	55	51	29	42	70	52	59	80	67	75	37	60	69	52	69	56	50	56	95	91	60	58	71	72	99	47	56	61		1.89305	1.84436	1.61536	1.85436	2.34796	2.6085	2.29373	2.56165	2.17453	1.72651	1.91517	1.65152	1.93963	2.09421
	AgB01_g247	-	-	-		332	310	249	188	237	258	322	223	352	268	302	186	512	543	701	886	548	510	561	756	390	441	365	600	600	604	340	392	271		96.0604	86.31	129.493	110.467	111.11	66.478	113.664	92.9365	48.2366	57.8671	55.6035	60.8134	43.5949	54.7945
	AgB01_g248	-	IPR024161:Zinc finger, nanos-type;IPR038129:Nanos domain superfamily;	-		0	0	0	0	0	2	2	1	1	0	3	0	1	0	2	2	3	0	2	0	0	0	0	7	3	0	0	0	0		0.02262	0	0.04454	0.04748	0	0	0.06852	0	0	0	0	0.04554	0.02357	0.01877
	AgB01_g249	-	-	-		0	1	0	0	1	0	0	0	0	0	0	0	0	0	0	0	0	0	0	0	0	0	0	0	0	0	0	0	0		0	0	0	0	0	0	0	0	0	0.12676	0	0	0	0
	AgB01_g250	-	-	-		0	0	0	0	0	1	0	0	0	0	0	0	0	0	0	0	0	0	0	1	0	0	0	0	0	0	0	0	0		0	0	0	0	0.0874	0	0	0	0	0	0	0	0	0
	AgB01_g251	K07375:752:TUBB: tubulin beta	IPR000217:Tubulin;IPR002453:Beta tubulin;IPR003008:Tubulin/FtsZ, GTPase domain;IPR008280:Tubulin/FtsZ, C-terminal;IPR013838:Beta tubulin, autoregulation binding site;IPR017975:Tubulin, conserved site;IPR018316:Tubulin/FtsZ, 2-layer sandwich domain;IPR023123:Tubulin, C-terminal;IPR036525:Tubulin/FtsZ, GTPase domain superfamily;IPR037103:Tubulin/FtsZ, C-terminal domain superfamily;	molecular_function:GO:0003924:GTPase activity;molecular_function:GO:0005200:structural constituent of cytoskeleton|molecular_function:GO:0005525:GTP binding|cellular_component:GO:0005874:microtubule|biological_process:GO:0007017:microtubule-based process;molecular_function:GO:0005525:GTP binding|cellular_component:GO:0005874:microtubule|biological_process:GO:0007017:microtubule-based process;cell…		1004	787	654	665	791	552	660	595	1065	1025	811	824	1044	1374	917	1509	1794	1092	955	1338	1382	1139	1035	1368	618	933	792	898	896		47.7499	53.2409	41.2949	45.8427	47.9386	57.4273	28.5404	34.9968	35.5607	35.8132	35.6023	30.3868	28.356	40.4149
	AgB01_g252	K07375:869:TUBB: tubulin beta	IPR000217:Tubulin;IPR002453:Beta tubulin;IPR003008:Tubulin/FtsZ, GTPase domain;IPR008280:Tubulin/FtsZ, C-terminal;IPR017975:Tubulin, conserved site;IPR018316:Tubulin/FtsZ, 2-layer sandwich domain;IPR023123:Tubulin, C-terminal;IPR036525:Tubulin/FtsZ, GTPase domain superfamily;IPR037103:Tubulin/FtsZ, C-terminal domain superfamily;	molecular_function:GO:0003924:GTPase activity;molecular_function:GO:0005200:structural constituent of cytoskeleton|molecular_function:GO:0005525:GTP binding|cellular_component:GO:0005874:microtubule|biological_process:GO:0007017:microtubule-based process;molecular_function:GO:0005525:GTP binding|cellular_component:GO:0005874:microtubule|biological_process:GO:0007017:microtubule-based process;cell…		34	32	14	28	37	27	32	48	50	44	68	50	37	51	49	34	40	42	34	48	32	46	47	45	29	40	70	34	27		3.48363	4.06806	4.54236	3.35973	3.54021	2.73728	2.75694	3.08863	2.47898	2.99762	1.56887	3.03284	4.709	3.90589
	AgB01_g253	-	-	-		3	2	3	0	2	2	2	3	7	3	3	6	0	5	1	1	3	0	4	2	4	1	4	4	2	3	3	1	3		0	1.2627	0.29349	1.25141	0.46702	1.08329	0.60197	0.7334	0.69252	0.59316	1.06437	0.60013	0.9318	1.73126
	AgB01_g254	-	-	-		9	13	6	2	4	17	7	3	11	6	13	8	8	7	9	10	16	4	4	12	12	7	11	19	11	13	11	6	6		0.1036	0.0768	0.11475	0.05436	0.12173	0.14118	0.14383	0.13806	0.09025	0.16749	0.09248	0.09125	0.04048	0.11819
	AgB01_g255	-	-	-		8	2	7	3	7	10	8	5	17	12	14	9	4	12	13	14	17	10	13	13	11	4	13	24	5	13	6	10	11		0.05718	0.14534	0.18298	0.19505	0.14558	0.14287	0.07217	0.15242	0.08857	0.02845	0.11911	0.11512	0.07448	0.20164
	AgB01_g256	K05658:897:ABCB1: ATP-binding cassette, subfamily B (MDR/TAP), member 1 [EC:7.6.2.2]	IPR003439:ABC transporter-like;IPR003593:AAA+ ATPase domain;IPR011527:ABC transporter type 1, transmembrane domain;IPR017871:ABC transporter, conserved site;IPR027417:P-loop containing nucleoside triphosphate hydrolase;IPR036640:ABC transporter type 1, transmembrane domain superfamily;	molecular_function:GO:0005524:ATP binding|cellular_component:GO:0016021:integral component of membrane;molecular_function:GO:0005524:ATP binding|cellular_component:GO:0016021:integral component of membrane|molecular_function:GO:0042626:ATPase-coupled transmembrane transporter activity|biological_process:GO:0055085:transmembrane transport;molecular_function:GO:0005524:ATP binding|molecular_functio…		387	286	228	268	333	312	198	339	453	390	417	374	262	310	275	439	439	348	211	335	336	299	392	546	158	323	378	333	335		8.85624	8.87762	9.15242	7.48558	8.87054	10.3187	5.39267	8.95418	10.1303	9.61856	9.17299	6.73725	11.94	12.7048
	AgB01_g257	K07200:179:PRKAG: 5'-AMP-activated protein kinase, regulatory gamma subunit	IPR000644:CBS domain;	-		69	54	43	28	42	47	60	59	78	52	42	51	34	50	71	67	42	33	43	50	44	42	52	60	30	52	38	36	44		0.70111	0.8735	1.44152	0.93062	0.80767	0.82433	0.62464	0.8794	1.10185	1.10789	1.05537	1.24546	1.2677	1.33451
	AgB01_g258	-	IPR028564:tRNA methyltransferase TRM10-type domain;IPR038459:tRNA methyltransferase TRM10-type domain superfamily;	-		1	0	4	2	2	1	0	2	1	2	3	2	1	3	1	3	6	2	1	1	1	2	2	3	0	1	6	2	1		0.01965	0.04996	0.01935	0.02063	0.0154	0.01786	0	0.01612	0.01522	0	0.09358	0	0.04096	0.01631
	AgB01_g259	-	-	-		0	0	0	0	0	1	0	0	1	0	0	0	0	0	0	0	0	0	0	0	0	0	0	0	1	0	0	0	0		0	0	0	0	0	0	0.03377	0	0	0	0	0	0	0.02775
	AgB01_g260	-	-	-		0	0	0	0	0	0	0	0	0	0	1	0	0	0	0	0	1	0	0	0	0	1	0	2	0	0	0	0	0		0	0	0	0	0	0	0	0	0	0	0	0	0	0
	AgB01_g261	-	-	-		119	100	80	50	91	125	112	108	127	76	108	85	90	136	130	144	110	98	86	165	162	88	105	129	96	145	119	84	94		2.34269	2.99915	3.33174	2.34945	3.36445	3.83113	2.52315	3.0954	2.39875	2.58982	2.47851	2.93468	2.92923	2.74282
	AgB01_g262	-	-	-		30	16	18	16	12	16	9	17	17	24	18	15	21	18	26	26	32	33	6	30	30	38	33	75	13	23	31	36	33		0.46171	0.33528	0.56283	0.13845	0.51669	0.59925	0.2886	0.41472	0.51078	0.35	0.47103	0.19919	0.38946	0.31011
	AgB01_g263	-	-	-		5	4	4	5	7	5	3	6	5	1	10	10	2	2	5	9	10	4	7	6	4	3	3	7	6	5	8	2	7		0.13551	0.1148	0.33355	0.49776	0.31845	0.24622	0.41047	0.27783	0.26234	0.26964	0.32257	0.20461	0.42358	0.28107
	AgB01_g264	-	-	-		7	4	7	11	2	2	5	2	2	6	11	9	8	5	6	8	4	5	5	10	12	5	11	10	9	6	9	3	4		0.45116	0.23889	0.33316	0.29594	0.44177	0.61484	0.51249	0.2775	0.30571	0.22444	0.46986	0.28384	0.11752	0.09358
	AgB01_g265	-	IPR001895:Ras guanine-nucleotide exchange factors catalytic domain;IPR011993:PH-like domain superfamily;IPR023578:Ras guanine nucleotide exchange factor domain superfamily;IPR036964:Ras guanine-nucleotide exchange factor catalytic domain superfamily;	molecular_function:GO:0005085:guanyl-nucleotide exchange factor activity|biological_process:GO:0007264:small GTPase mediated signal transduction;		7	4	3	0	4	3	0	2	11	1	9	1	5	2	3	2	4	4	6	3	5	3	1	10	2	1	1	4	3		0.14728	0.04991	0.08701	0.18549	0.06922	0.13381	0.05948	0.02416	0.15968	0.11723	0.10518	0	0.06139	0.26884
	AgB01_g266	-	IPR001895:Ras guanine-nucleotide exchange factors catalytic domain;IPR023578:Ras guanine nucleotide exchange factor domain superfamily;IPR036964:Ras guanine-nucleotide exchange factor catalytic domain superfamily;	molecular_function:GO:0005085:guanyl-nucleotide exchange factor activity|biological_process:GO:0007264:small GTPase mediated signal transduction;		0	0	0	0	0	0	0	0	0	0	0	1	0	0	0	0	0	0	0	0	0	0	0	2	0	0	0	0	0		0	0	0	0	0	0	0	0	0	0	0	0	0	0
	AgB01_g267	-	-	-		0	1	0	1	0	0	0	1	1	1	0	4	1	1	0	0	0	0	0	2	1	1	0	0	0	0	0	0	2		0.05162	0.04374	0	0	0.08088	0.0469	0	0	0	0.05136	0	0	0.05379	0.04283
	AgB01_g268	K01363:96:CTSB: cathepsin B [EC:3.4.22.1]	IPR000668:Peptidase C1A, papain C-terminal;IPR025661:Cysteine peptidase, asparagine active site;	biological_process:GO:0006508:proteolysis|molecular_function:GO:0008234:cysteine-type peptidase activity;		597	473	403	294	353	354	356	324	441	399	392	238	435	390	308	431	279	231	270	452	412	334	287	354	380	506	308	305	253		47.1025	35.7772	32.8368	30.6841	38.3398	40.5313	41.5468	44.9345	50.0603	50.9579	51.9383	38.8038	36.5558	39.6199
	AgB01_g269	K01363:236:CTSB: cathepsin B [EC:3.4.22.1]	IPR000169:Cysteine peptidase, cysteine active site;IPR000668:Peptidase C1A, papain C-terminal;	biological_process:GO:0006508:proteolysis|molecular_function:GO:0008234:cysteine-type peptidase activity;		4856	3975	3359	2533	3153	2905	2604	2730	3741	3381	3014	1921	3614	3547	2605	3423	2525	2043	2538	4352	3734	2610	2519	3170	3254	4487	2700	2505	2204		600.039	498.93	425.847	442.26	566.027	563.254	545.516	610.974	624.359	656.636	663.788	435.213	472.292	515.346
	AgB01_g271	K23790:165:GSTP: glutathione S-transferase P [EC:2.5.1.18]	IPR003082:Glutathione S-transferase, Pi class;IPR004045:Glutathione S-transferase, N-terminal;IPR004046:Glutathione S-transferase, C-terminal;IPR010987:Glutathione S-transferase, C-terminal-like;IPR036249:Thioredoxin-like superfamily;IPR036282:Glutathione S-transferase, C-terminal domain superfamily;	molecular_function:GO:0004364:glutathione transferase activity|biological_process:GO:0008152:metabolic process;molecular_function:GO:0005515:protein binding;		55	30	31	27	26	42	33	31	46	31	32	34	55	52	69	47	29	20	40	44	32	32	50	66	63	57	46	27	35		5.1129	4.09539	6.31551	3.90265	3.20416	2.70267	5.91349	4.34565	3.95942	2.77474	3.43	3.08807	3.00278	3.54799
	AgB01_g272	K23790:191:GSTP: glutathione S-transferase P [EC:2.5.1.18]	IPR003082:Glutathione S-transferase, Pi class;IPR004045:Glutathione S-transferase, N-terminal;IPR004046:Glutathione S-transferase, C-terminal;IPR010987:Glutathione S-transferase, C-terminal-like;IPR036249:Thioredoxin-like superfamily;IPR036282:Glutathione S-transferase, C-terminal domain superfamily;	molecular_function:GO:0004364:glutathione transferase activity|biological_process:GO:0008152:metabolic process;molecular_function:GO:0005515:protein binding;		1789	1438	1194	1077	1446	1648	1539	1362	1836	1609	1461	1186	1099	1583	1503	1557	1238	1098	1172	1452	1176	1112	1011	1554	1440	1343	1090	1000	990		45.0003	54.9143	60.5943	50.3663	46.5738	43.7486	59.5359	45.0992	56.7273	58.5831	58.1902	63.4345	58.1101	62.375
	AgB01_g273	-	-	-		11	9	9	7	7	2	10	7	9	12	7	13	10	13	15	14	14	14	15	19	15	6	6	15	20	9	22	17	14		0.90669	0.9986	1.33908	1.4274	1.34949	1.23563	1.831	0.66923	0.77235	0.81189	0.97125	0.9127	0.66132	0.67705
	AgB01_g274	-	IPR004092:Mbt repeat;	cellular_component:GO:0005634:nucleus|biological_process:GO:0006355:regulation of transcription, DNA-templated;		3	0	0	5	1	0	0	2	3	4	1	1	8	4	0	1	1	1	1	6	3	3	1	2	3	7	2	1	1		0.32312	0.13687	0	0.04239	0.18984	0.11009	0.12235	0.23187	0.09383	0	0	0	0.08417	0.10053
	AgB01_g275	-	-	-		0	0	0	0	0	0	0	0	0	0	0	0	0	0	0	0	0	3	0	0	1	1	0	0	0	0	0	0	0		0	0	0	0	0	0.33086	0	0	0	0	0	0	0	0
	AgB01_g276	-	IPR008138:Saposin B type, region 2;IPR008139:Saposin B type domain;IPR011001:Saposin-like;	-		35	43	39	29	31	36	25	22	40	39	37	20	23	30	18	33	31	6	17	25	37	18	13	28	22	22	11	15	9		1.35395	1.49618	1.04329	1.05031	1.15285	1.97887	1.30767	1.06212	1.59554	2.51849	2.73255	1.48144	1.34945	1.95369
	AgB01_g277	-	-	-		9	9	7	7	5	10	5	0	11	8	2	5	7	20	9	18	18	10	11	6	17	9	10	10	11	3	8	4	10		0.19332	0.46795	0.24473	0.31884	0.12981	0.42655	0.30674	0.06795	0.19248	0.2473	0.2301	0.139	0	0.25206
	AgB01_g278	-	-	-		2	2	0	1	1	4	0	2	0	4	3	0	1	1	1	0	5	3	0	2	2	1	2	4	1	0	1	2	4		0.17547	0.14865	0.17276	0	0.2749	0.31883	0.17717	0	0.27176	0.34915	0	0	0.36566	0
	AgB01_g280	-	-	-		25	13	18	11	19	26	18	26	28	31	26	19	17	12	5	33	15	17	9	22	21	12	9	21	20	20	13	16	19		1.56248	0.9344	0.45247	0.86816	1.58396	1.75357	1.85607	1.50754	1.77938	1.18879	1.96909	1.66535	2.48998	2.13522
	AgB01_g281	-	IPR000582:Acyl-CoA-binding protein, ACBP;IPR014352:FERM/acyl-CoA-binding protein superfamily;IPR022408:Acyl-CoA-binding protein, ACBP, conserved site;IPR035984:Acyl-CoA binding protein superfamily;	molecular_function:GO:0000062:fatty-acyl-CoA binding;		32	26	16	24	13	21	22	16	15	13	30	15	22	22	25	49	33	21	17	35	21	13	23	30	17	10	20	13	12		1.086	0.92006	1.21507	0.88075	1.35342	0.94181	0.84734	0.40484	1.22327	1.27696	0.94006	1.0932	0.82297	0.61435
	AgB01_g282	-	-	-		0	2	4	1	0	1	0	1	3	2	4	0	0	0	2	5	3	4	0	2	2	5	1	7	2	1	2	2	0		0	0	0.23317	0	0.18552	0.21516	0.23913	0.09711	0	0.23563	0.56375	0	0.12338	0.29474
	AgB01_g283	K09611:319:NPEPL1: probable aminopeptidase NPEPL1 [EC:3.4.11.-]	IPR000819:Peptidase M17, leucyl aminopeptidase, C-terminal;IPR011356:Peptidase M17, leucine aminopeptidase/peptidase B;	molecular_function:GO:0004177:aminopeptidase activity|cellular_component:GO:0005622:intracellular|biological_process:GO:0006508:proteolysis;molecular_function:GO:0004177:aminopeptidase activity|cellular_component:GO:0005737:cytoplasm|molecular_function:GO:0008235:metalloexopeptidase activity|biological_process:GO:0019538:protein metabolic process|molecular_function:GO:0030145:manganese ion bindin…		12	6	8	8	5	13	4	5	13	12	13	8	7	7	8	14	8	7	11	13	5	14	14	9	14	8	8	8	11		0.33145	0.28081	0.37297	0.54665	0.4822	0.2151	0.66935	0.31066	0.44002	0.28266	0.45086	0.19066	0.24669	0.51072
	AgB01_g284	K09611:74:NPEPL1: probable aminopeptidase NPEPL1 [EC:3.4.11.-]	-	-		0	0	0	0	0	0	0	0	2	2	0	0	0	0	0	0	3	1	0	1	1	0	7	1	3	2	0	0	0		0	0	0	0	0.2016	0.23381	0.77955	0.42211	0	0	0	0	0	0.42704
	AgB01_g285	K01900:548:LSC2: succinyl-CoA synthetase beta subunit [EC:6.2.1.4 6.2.1.5]	IPR005809:Succinate--CoA synthetase, beta subunit;IPR005811:ATP-citrate lyase/succinyl-CoA ligase;IPR013650:ATP-grasp fold, succinyl-CoA synthetase-type;IPR013815:ATP-grasp fold, subdomain 1;IPR016102:Succinyl-CoA synthetase-like;IPR017866:Succinyl-CoA synthetase, beta subunit, conserved site;IPR034723:Succinate--CoA ligase [ADP-forming] subunit beta, mitochondrial;	molecular_function:GO:0003824:catalytic activity|biological_process:GO:0008152:metabolic process;molecular_function:GO:0005524:ATP binding;cellular_component:GO:0005739:mitochondrion|biological_process:GO:0006099:tricarboxylic acid cycle;biological_process:GO:0006099:tricarboxylic acid cycle;		59	61	39	45	48	35	51	46	65	60	57	45	52	67	46	59	66	52	34	44	42	48	47	85	50	38	62	42	49		1.19271	1.30194	1.03883	0.81847	0.79057	0.87522	1.15797	0.71481	1.04796	1.39205	1.06469	1.17752	1.09937	1.23698
	AgB01_g286	-	-	-		110	95	62	60	76	52	65	53	99	65	89	41	80	93	81	72	45	52	57	83	93	76	58	97	71	83	86	60	58		7.82316	7.70481	7.79888	5.85008	6.3581	8.26254	7.01051	6.65649	8.33008	9.24297	7.21625	6.39845	5.40039	8.03244
	AgB01_g288	K01044:19:CES1: carboxylesterase 1 [EC:3.1.1.1]	IPR002018:Carboxylesterase, type B;IPR029058:Alpha/Beta hydrolase fold;	-		287	222	207	145	147	181	146	150	234	226	192	113	187	167	161	188	147	110	108	267	234	146	204	199	157	203	157	155	126		8.44533	6.38967	7.15906	5.1191	9.44591	9.60129	7.15935	7.51876	10.0374	9.97526	11.1269	6.63739	7.05868	8.76821
	AgB01_g289	-	IPR002018:Carboxylesterase, type B;IPR019826:Carboxylesterase type B, active site;IPR029058:Alpha/Beta hydrolase fold;	-		121	139	85	73	107	77	92	72	119	79	81	58	91	115	86	113	65	50	64	122	134	93	89	101	89	107	74	81	93		7.6035	8.14061	7.07499	5.61238	7.98526	10.1722	7.50864	7.33215	7.82928	11.5554	8.45316	7.73801	6.26847	8.24972
	AgB01_g290	K03927:76:CES2: carboxylesterase 2 [EC:3.1.1.1 3.1.1.84 3.1.1.56]	IPR002018:Carboxylesterase, type B;IPR029058:Alpha/Beta hydrolase fold;IPR036116:Fibronectin type III superfamily;	molecular_function:GO:0005515:protein binding;		102	78	59	65	59	60	40	62	99	113	84	51	72	96	62	76	107	92	47	101	112	102	63	112	39	66	78	77	68		1.63133	1.84275	1.3831	1.11764	1.79261	2.3055	0.89222	1.22639	1.78967	1.75832	1.59107	0.9123	1.46372	1.86107
	AgB01_g291	-	-	-		4	2	2	8	6	6	3	1	3	3	2	3	4	0	4	3	2	5	1	8	4	4	3	7	0	4	1	3	2		0.39796	0	0.39183	0.10442	0.62349	0.36156	0	0.32638	0.30818	0.19797	0.23683	0.30045	0.10367	0.24764
	AgB01_g292	K18932:208:ZDHHC: palmitoyltransferase [EC:2.3.1.225]	IPR001594:Palmitoyltransferase, DHHC domain;	-		9	7	7	3	7	14	7	9	10	4	13	11	7	6	8	15	8	9	6	10	16	9	5	9	9	6	8	7	11		0.24175	0.17555	0.27203	0.21748	0.27054	0.50203	0.31384	0.16994	0.2407	0.24053	0.28774	0.24335	0.32387	0.28654
	AgB01_g293	K17509:197:PDPR: pyruvate dehydrogenase phosphatase regulatory subunit	IPR013977:Glycine cleavage T-protein, C-terminal barrel domain;IPR029043:Glycine cleavage T-protein/YgfZ, C-terminal;	-		1	0	2	3	6	2	1	0	0	2	2	1	0	5	4	1	3	5	1	1	0	3	2	3	1	0	2	4	0		0	0.23759	0.22089	0.05887	0.04394	0	0.05663	0	0.04343	0	0.13351	0.05646	0	0
	AgB01_g294	-	-	-		1	0	0	0	1	0	0	0	0	1	0	0	1	0	1	2	2	0	2	0	0	0	0	0	1	1	1	0	1		0.09639	0	0.0949	0.20232	0	0	0.09732	0.07905	0.07464	0	0	0	0	0
	AgB01_g295	-	IPR036116:Fibronectin type III superfamily;	molecular_function:GO:0005515:protein binding;		35	24	19	27	32	30	20	32	36	32	26	17	11	15	18	31	27	16	6	16	21	9	15	32	18	13	10	10	19		0.24103	0.27845	0.38833	0.13798	0.27463	0.41805	0.39824	0.23361	0.59388	0.52321	0.49551	0.44113	0.7306	0.65447
	AgB01_g296	K10758:338:QSOX: thiol oxidase [EC:1.8.3.2]	IPR013766:Thioredoxin domain;IPR017905:ERV/ALR sulfhydryl oxidase domain;IPR036249:Thioredoxin-like superfamily;IPR036774:ERV/ALR sulfhydryl oxidase domain superfamily;	molecular_function:GO:0016972:thiol oxidase activity|biological_process:GO:0055114:oxidation-reduction process;biological_process:GO:0045454:cell redox homeostasis;		246	193	138	165	226	186	221	223	227	213	233	171	198	222	193	279	196	163	147	231	198	168	163	229	156	188	206	126	143		4.38073	4.16122	4.2043	3.41345	4.0036	3.98002	3.48501	3.41125	4.21483	4.24849	3.63403	4.92201	5.14094	4.16703
	AgB01_g297	K10846:170:ERCC5: DNA excision repair protein ERCC-5	IPR003903:Ubiquitin interacting motif;IPR006084:XPG/Rad2 endonuclease;IPR006086:XPG-I domain;IPR008918:Helix-hairpin-helix motif, class 2;IPR029060:PIN-like domain superfamily;IPR036279:5'-3' exonuclease, C-terminal domain superfamily;	molecular_function:GO:0003677:DNA binding|molecular_function:GO:0003824:catalytic activity;molecular_function:GO:0004518:nuclease activity;molecular_function:GO:0004518:nuclease activity|biological_process:GO:0006281:DNA repair;		9	12	12	9	7	15	10	10	13	11	16	9	24	13	21	37	28	13	26	28	28	24	35	41	17	12	27	15	24		0.82462	0.37842	0.71042	0.93758	0.75363	0.87405	0.58978	0.33814	0.23947	0.41022	0.49074	0.34587	0.35801	0.3706
	AgB01_g298	K10590:502:TRIP12: E3 ubiquitin-protein ligase TRIP12 [EC:2.3.2.26]	IPR004170:WWE domain;IPR011989:Armadillo-like helical;IPR016024:Armadillo-type fold;IPR018123:WWE domain, subgroup;IPR037197:WWE domain superfamily;	molecular_function:GO:0005488:binding;molecular_function:GO:0008270:zinc ion binding;		104	70	51	92	59	45	41	73	101	151	86	94	113	96	74	109	162	112	56	86	73	91	113	163	30	88	96	75	96		2.11777	1.52426	1.36548	1.10149	1.26257	1.24297	0.5677	1.35256	1.50938	1.30525	1.13762	0.77349	1.42554	1.57051
	AgB01_g299	-	-	-		0	1	0	1	0	2	1	0	2	0	3	0	2	3	0	5	1	1	1	3	1	0	1	0	0	0	2	0	0		0.5147	0.65408	0	0.2701	0.60479	0.23381	0	0	0	0.25605	0	0.25906	0	0.42704
	AgB01_g300	K11594:487:DDX3X: ATP-dependent RNA helicase DDX3X [EC:3.6.4.13]	IPR000629:ATP-dependent RNA helicase DEAD-box, conserved site;IPR001650:Helicase, C-terminal;IPR011545:DEAD/DEAH box helicase domain;IPR014001:Helicase superfamily 1/2, ATP-binding domain;IPR014014:RNA helicase, DEAD-box type, Q motif;IPR027417:P-loop containing nucleoside triphosphate hydrolase;	molecular_function:GO:0003676:nucleic acid binding|molecular_function:GO:0005524:ATP binding;		8	5	5	3	6	5	2	2	8	4	10	6	3	6	2	6	10	7	4	6	6	7	7	18	3	6	11	6	1		0.2273	0.38513	0.1492	0.31807	0.35611	0.41301	0.2295	0.37282	0.46938	0.37691	0.45089	0.15253	0.15789	0.5029
	AgB01_g301	-	IPR000535:Major sperm protein (MSP) domain;IPR008962:PapD-like superfamily;IPR013783:Immunoglobulin-like fold;	-		70	52	56	57	61	63	64	47	67	64	58	58	71	66	84	96	67	79	57	79	69	77	59	97	83	90	70	63	68		4.07247	3.20723	4.74388	3.43138	3.54963	3.59573	4.80702	4.23367	3.10929	2.96755	3.8231	3.69529	2.80901	3.18856
	AgB01_g302	K01194:370:TREH: alpha,alpha-trehalase [EC:3.2.1.28]	IPR001661:Glycoside hydrolase, family 37;IPR008928:Six-hairpin glycosidase superfamily;IPR012341:Six-hairpin glycosidase-like superfamily;IPR018232:Glycoside hydrolase, family 37, conserved site;	molecular_function:GO:0003824:catalytic activity;molecular_function:GO:0004555:alpha,alpha-trehalase activity|biological_process:GO:0005991:trehalose metabolic process;		1	0	1	1	2	1	1	1	1	1	2	1	0	2	0	3	0	0	2	0	1	3	1	4	3	7	0	0	0		0	0.16362	0	0.2027	0	0.08773	0.29251	0.55437	0.07478	0	0.11494	0.09721	0.10062	0.08012
	AgB01_g303	K01194:245:TREH: alpha,alpha-trehalase [EC:3.2.1.28]	IPR001661:Glycoside hydrolase, family 37;IPR008928:Six-hairpin glycosidase superfamily;IPR012341:Six-hairpin glycosidase-like superfamily;IPR018232:Glycoside hydrolase, family 37, conserved site;	molecular_function:GO:0003824:catalytic activity;molecular_function:GO:0004555:alpha,alpha-trehalase activity|biological_process:GO:0005991:trehalose metabolic process;		2	4	1	0	2	1	2	3	1	2	2	3	2	4	3	5	4	0	0	3	3	2	3	2	2	9	3	2	0		0.12348	0.20922	0.18236	0	0.14509	0.16828	0.12468	0.4557	0.09562	0.24571	0.07348	0.1243	0.19299	0.05122
	AgB01_g304	K14165:113:atypical dual specificity phosphatase [EC:3.1.3.16 3.1.3.48]	IPR000340:Dual specificity phosphatase, catalytic domain;IPR000387:Tyrosine specific protein phosphatases domain;IPR016130:Protein-tyrosine phosphatase, active site;IPR020422:Dual specificity protein phosphatase domain;IPR029021:Protein-tyrosine phosphatase-like;	molecular_function:GO:0004725:protein tyrosine phosphatase activity|biological_process:GO:0016311:dephosphorylation;biological_process:GO:0006470:protein dephosphorylation|molecular_function:GO:0008138:protein tyrosine/serine/threonine phosphatase activity;molecular_function:GO:0008138:protein tyrosine/serine/threonine phosphatase activity|biological_process:GO:0016311:dephosphorylation;biologica…		95	75	65	94	89	85	103	77	74	109	88	107	93	90	77	146	123	105	65	99	99	107	61	124	66	72	95	75	77		2.60005	2.13171	2.11956	1.90725	2.16816	2.51462	1.86313	1.65085	2.05678	2.0862	2.16292	2.89872	2.24309	1.71653
	AgB01_g305	K19932:327:NCS1: neuronal calcium sensor 1	IPR002048:EF-hand domain;IPR011992:EF-hand domain pair;IPR018247:EF-Hand 1, calcium-binding site;	molecular_function:GO:0005509:calcium ion binding;		8	13	5	6	1	12	9	5	18	7	13	18	3	8	15	10	16	12	13	10	10	11	7	24	5	10	7	6	10		0.0217	0.04903	0.10684	0.0987	0.05667	0.06572	0.03652	0.05933	0.04482	0.09357	0.04305	0.06554	0.03769	0.10804
	AgB01_g306	-	IPR003618:Transcription elongation factor S-II, central domain;IPR012921:Spen paralogue and orthologue SPOC, C-terminal;IPR036575:Transcription elongation factor S-II, central domain superfamily;	biological_process:GO:0006351:transcription, DNA-templated;		38	28	14	14	33	36	16	25	41	37	42	41	50	48	55	63	93	57	54	54	38	44	49	129	26	27	51	34	67		0.75138	0.61111	0.81379	0.85169	0.63569	0.51882	0.39452	0.33276	0.44222	0.41865	0.25041	0.24204	0.39146	0.51121
	AgB01_g307	-	IPR036273:CRAL/TRIO, N-terminal domain superfamily;IPR036865:CRAL-TRIO lipid binding domain superfamily;	-		5	1	3	2	0	5	4	2	3	6	6	2	3	1	0	6	5	2	4	8	8	5	1	6	1	3	3	3	2		1.83821	0.51911	0	2.57234	3.83991	4.45351	0.61869	1.50754	2.37251	0.60963	2.18788	2.46719	1.27691	1.52516
	AgB01_g308	-	IPR036598:GOLD domain superfamily;IPR036865:CRAL-TRIO lipid binding domain superfamily;	-		46	42	32	24	49	25	25	32	53	57	58	32	20	47	31	30	23	33	38	54	47	25	39	67	22	50	39	26	30		4.24202	8.44554	6.4738	8.45904	8.97209	9.0569	4.71156	8.69737	7.55553	8.86315	8.07832	5.33767	7.07212	9.32693
	AgB01_g309	K14720:248:SLC39A14: solute carrier family 39 (zinc transporter), member 14	IPR003689:Zinc/iron permease;	cellular_component:GO:0016020:membrane|biological_process:GO:0030001:metal ion transport|molecular_function:GO:0046873:metal ion transmembrane transporter activity|biological_process:GO:0055085:transmembrane transport;		34	22	16	14	15	28	21	40	34	32	32	13	14	23	23	26	23	32	26	48	40	15	15	28	12	25	34	18	15		0.65746	0.91508	1.06347	1.28148	1.7658	1.70664	0.56901	0.96285	1.23648	1.02792	0.89431	0.99273	1.95731	1.32477
	AgB01_g310	K02935:129:RP-L7: large subunit ribosomal protein L7/L12	IPR000206:Ribosomal protein L7/L12;IPR008932:Ribosomal protein L7/L12, oligomerisation;IPR013823:Ribosomal protein L7/L12, C-terminal;IPR014719:Ribosomal protein L7/L12, C-terminal/adaptor protein ClpS-like;IPR036235:Ribosomal protein L7/L12, oligomerisation domain superfamily;	molecular_function:GO:0003735:structural constituent of ribosome|cellular_component:GO:0005622:intracellular|cellular_component:GO:0005840:ribosome|biological_process:GO:0006412:translation;molecular_function:GO:0003735:structural constituent of ribosome|biological_process:GO:0006412:translation;		16	12	8	13	9	5	24	12	10	8	17	10	10	18	12	28	18	22	20	14	12	8	20	33	16	19	14	20	15		0.41665	0.63537	0.49227	0.87457	0.45693	0.45424	0.67311	0.64923	0.51624	0.49745	0.39672	1.00658	0.52096	0.34569
	AgB01_g311	-	-	-		676	506	517	445	552	560	593	554	637	637	566	501	467	680	713	796	551	540	575	629	609	497	488	771	668	732	498	463	450		5.07133	6.25606	7.62342	6.55341	5.35073	6.00843	7.32454	6.51916	5.68481	5.46703	6.68226	6.4823	6.26862	5.73938
	AgB01_g312	-	IPR021010:Cytosolic motility protein;	-		0	0	0	1	1	0	0	1	1	1	0	2	0	0	0	1	0	0	0	3	0	1	0	0	0	0	1	0	0		0	0	0	0	0.20653	0	0	0	0	0	0	0	0.09157	0.07292
	AgB01_g314	-	IPR001509:NAD-dependent epimerase/dehydratase;IPR036291:NAD(P)-binding domain superfamily;	molecular_function:GO:0003824:catalytic activity|molecular_function:GO:0050662:coenzyme binding;		2	5	0	0	1	6	2	3	7	0	4	2	1	2	6	2	4	0	3	0	2	2	1	10	3	0	0	2	0		0.04061	0.06881	0.23992	0.12787	0	0.0738	0.12302	0	0.0629	0.20204	0	0.08176	0.12695	0.23587
	AgB01_g315	-	-	-		7	6	6	4	8	4	6	2	7	4	2	8	3	8	5	5	3	5	1	8	5	2	3	5	3	3	7	2	4		0.34518	0.77983	0.56643	0.12076	0.72106	0.52267	0.34853	0.28309	0.62371	0.68686	0.82168	0.69493	0.23978	0.66825
	AgB01_g316	-	IPR001711:Phospholipase C, phosphatidylinositol-specific, Y domain;IPR002181:Fibrinogen, alpha/beta/gamma chain, C-terminal globular domain;IPR036056:Fibrinogen-like, C-terminal;	molecular_function:GO:0004435:phosphatidylinositol phospholipase C activity|biological_process:GO:0006629:lipid metabolic process|biological_process:GO:0007165:signal transduction|biological_process:GO:0035556:intracellular signal transduction;		14	10	8	8	3	10	13	9	12	11	16	8	4	8	1	8	16	7	7	11	6	4	6	19	3	3	9	5	6		0.07954	0.13478	0.01958	0.14609	0.17135	0.1084	0.06024	0.04892	0.21559	0.19785	0.18934	0.26022	0.18648	0.19799
	AgB01_g317	-	-	-		186	136	114	115	127	112	93	118	162	164	158	96	140	153	143	204	198	140	139	191	221	171	200	301	119	253	160	133	157		9.56097	8.85222	9.61534	9.96284	10.218	13.7121	8.20578	14.17	9.83673	9.24078	9.2663	6.39331	8.39678	9.17928
	AgB01_g318	K00901:1055:dgkA: diacylglycerol kinase (ATP) [EC:2.7.1.107]	IPR000159:Ras-associating (RA) domain;IPR000756:Diacylglycerol kinase, accessory domain;IPR001206:Diacylglycerol kinase, catalytic domain;IPR002219:Protein kinase C-like, phorbol ester/diacylglycerol-binding domain;IPR016064:NAD kinase/diacylglycerol kinase-like domain superfamily;IPR017438:Inorganic polyphosphate/ATP-NAD kinase, N-terminal;IPR020454:Diacylglycerol/phorbol-ester binding;IPR029071…	molecular_function:GO:0003951:NAD+ kinase activity|biological_process:GO:0008152:metabolic process;molecular_function:GO:0004143:diacylglycerol kinase activity|biological_process:GO:0007205:protein kinase C-activating G protein-coupled receptor signaling pathway;biological_process:GO:0007165:signal transduction;molecular_function:GO:0016301:kinase activity;biological_process:GO:0035556:intracellu…		27	25	23	27	34	36	30	24	40	34	41	26	23	29	22	50	64	28	32	50	29	25	31	56	30	22	28	28	29		0.41416	0.44241	0.39005	0.60476	0.70529	0.47444	0.54546	0.32489	0.3765	0.44789	0.49294	0.54379	0.45031	0.59761
	AgB01_g319	-	-	-		0	2	1	0	0	0	0	1	0	2	0	0	0	1	0	0	0	3	1	1	0	0	0	0	1	0	0	0	0		0	0.29731	0	0.36831	0.2749	0	0.35434	0	0	0.69831	0.41769	0	0.36566	0
	AgB01_g320	-	-	-		5	2	0	3	3	2	2	4	1	1	2	5	0	2	0	3	1	4	3	0	1	1	2	3	3	0	0	0	4		0	0.39108	0	0.72671	0	0.20969	0.69915	0	0.89368	0.45928	0	0.46467	0.96198	0.1915
	AgB01_g321	-	IPR002557:Chitin binding domain;IPR003882:Pistil-specific extensin-like protein;IPR036508:Chitin binding domain superfamily;	molecular_function:GO:0005199:structural constituent of cell wall;cellular_component:GO:0005576:extracellular region|biological_process:GO:0006030:chitin metabolic process|molecular_function:GO:0008061:chitin binding;biological_process:GO:0006030:chitin metabolic process|molecular_function:GO:0008061:chitin binding;		1	0	1	0	0	2	0	0	3	1	1	0	0	0	0	0	0	0	0	0	0	0	0	0	0	0	1	1	1		0	0	0	0	0	0	0	0	0.06018	0	0.09249	0	0	0.19343
	AgB01_g322	-	IPR002557:Chitin binding domain;IPR036508:Chitin binding domain superfamily;	cellular_component:GO:0005576:extracellular region|biological_process:GO:0006030:chitin metabolic process|molecular_function:GO:0008061:chitin binding;biological_process:GO:0006030:chitin metabolic process|molecular_function:GO:0008061:chitin binding;		5	9	5	1	13	1	2	4	5	10	4	3	2	10	4	3	18	15	1	2	5	9	8	4	2	3	2	1	5		0.05124	0.21705	0.1009	0.02689	0.04014	0.11638	0.05174	0.06303	0.0992	0.22941	0.15247	0.05158	0.10678	0.10628
	AgB01_g323	-	IPR019420:7TM GPCR, serpentine receptor class bc (Srbc);	-		0	1	0	0	0	2	0	0	0	0	0	0	0	2	1	0	0	0	0	0	0	0	0	0	0	0	0	0	0		0	0.57375	0.3334	0	0	0	0	0	0	0.3369	0	0	0	0
	AgB01_g324	-	IPR019426:7TM GPCR, serpentine receptor class v (Srv);	-		1	0	1	0	0	3	0	1	1	0	0	0	0	0	4	0	2	1	0	1	1	1	2	3	0	0	0	0	2		0	0	1.1474	0	0.22822	0.26469	0	0	0.22561	0	0.34676	0	0.30357	0.24172
	AgB01_g325	-	-	-		20	18	12	17	13	29	6	27	22	18	25	9	15	7	26	21	32	13	20	20	10	20	16	30	15	10	21	7	11		0.15806	0.06249	0.26974	0.22118	0.16508	0.09573	0.15959	0.08642	0.1632	0.18871	0.1505	0.06364	0.29644	0.19234
	AgB01_g326	-	-	-		14	13	4	9	11	17	12	14	19	11	12	5	11	10	2	17	11	11	9	15	14	5	2	12	4	14	5	6	5		2.69604	2.07645	0.48263	2.31511	2.87993	3.11746	0.9899	2.81408	2.65721	3.1701	1.16687	2.96063	3.57535	3.86373
	AgB01_g327	-	-	-		42	24	26	19	45	48	23	23	28	39	37	36	33	38	45	45	36	25	24	60	33	29	32	43	30	41	33	31	34		4.48944	4.37975	6.02762	3.42676	6.39421	4.07879	4.12096	4.57443	4.42478	3.24852	4.20998	3.14975	3.26034	3.1605
	AgB01_g328	-	-	-		12	8	5	8	7	12	6	4	12	7	6	9	5	3	5	12	8	5	5	5	8	6	1	10	7	9	6	7	2		1.99496	1.01408	1.96421	2.09376	1.56275	2.89996	2.82007	2.94497	3.70774	3.17577	2.37444	2.40982	1.66295	3.97251
	AgB01_g329	-	IPR006612:THAP-type zinc finger;IPR013087:Zinc finger C2H2-type;	molecular_function:GO:0003676:nucleic acid binding;		10	8	5	3	6	8	4	2	4	9	12	4	6	9	9	25	11	8	14	10	15	16	15	22	2	6	8	7	6		0.16597	0.21092	0.24512	0.40645	0.21669	0.37698	0.05586	0.13612	0.21421	0.22018	0.16462	0.11138	0.05765	0.0918
	AgB01_g330	K01897:656:ACSL: long-chain acyl-CoA synthetase [EC:6.2.1.3]	IPR000873:AMP-dependent synthetase/ligase;IPR020845:AMP-binding, conserved site;	molecular_function:GO:0003824:catalytic activity|biological_process:GO:0008152:metabolic process;		249	138	169	119	118	143	265	223	326	221	206	230	315	381	433	689	451	442	294	405	381	404	290	576	316	331	392	338	282		6.5261	6.68736	8.83255	6.39271	6.57287	7.17145	6.61042	5.62401	3.99491	2.84458	4.16733	5.5266	4.81399	5.60378
	AgB01_g331	-	-	-		1	0	0	0	0	0	0	0	0	0	0	0	0	0	0	1	10	2	3	0	0	0	0	0	0	0	1	1	0		0	0	0	0.29955	0	0	0	0	0.07367	0	0	0	0	0
	AgB01_g333	-	IPR002861:Reeler domain;	-		1	0	2	0	2	2	1	0	2	1	1	0	0	0	0	0	1	0	1	0	0	0	0	2	4	0	0	0	1		0	0	0	0.03392	0	0	0.13055	0	0.02503	0	0.07694	0.03254	0	0.05364
	AgB01_g334	-	-	-		23	8	8	8	22	10	7	8	13	10	17	8	16	15	19	12	20	17	9	14	10	9	12	30	8	5	26	9	18		0.57831	0.45933	0.67616	0.34141	0.3964	0.32838	0.29197	0.14821	0.64378	0.28769	0.34416	0.25469	0.30129	0.38986
	AgB01_g335	-	IPR003677:Domain of unknown function DUF148;	-		1454	1167	1092	825	1036	1360	1698	2137	2574	953	1598	2138	1551	2510	2664	2956	1943	2241	2516	3576	2256	1838	2526	2218	2203	4727	3175	2160	2128		306.252	419.883	517.913	521.402	553.124	404.711	439.219	765.47	222.329	229.263	256.636	337.5	439.672	421.693
	AgB01_g336	-	-	-		119	89	72	79	82	121	134	233	195	67	170	205	121	196	196	333	153	270	203	269	179	157	226	173	174	341	304	224	196		30.7295	42.171	49.0097	54.108	53.5156	41.3012	44.6189	71.0232	23.4036	22.4883	21.7636	34.2566	61.6572	41.089
	AgB01_g337	K01847:123:MUT: methylmalonyl-CoA mutase [EC:5.4.99.2]	IPR006158:Cobalamin (vitamin B12)-binding domain;IPR006159:Methylmalonyl-CoA mutase, C-terminal;IPR036724:Cobalamin-binding domain superfamily;	molecular_function:GO:0016853:isomerase activity;molecular_function:GO:0031419:cobalamin binding|molecular_function:GO:0046872:metal ion binding;		0	3	0	0	0	0	0	1	0	0	1	0	1	2	5	1	0	1	7	0	1	0	4	0	1	0	0	0	0		0.07599	0.12876	0.37409	0.55827	0	0.06904	0.07673	0	0	0.22681	0	0	0.07918	0
	AgB01_g338	K18164:339:NDUFAF7: NADH dehydrogenase [ubiquinone] 1 alpha subcomplex assembly factor 7	IPR003788:Protein arginine methyltransferase NDUFAF7;IPR029063:S-adenosyl-L-methionine-dependent methyltransferase;IPR038375:Protein arginine methyltransferase NDUFAF7 superfamily;	-		2	6	2	4	0	4	0	4	5	9	5	6	2	2	4	10	11	6	1	3	6	9	12	5	5	3	6	3	4		0.06898	0.05844	0.13583	0.0362	0.08105	0.18801	0.17412	0.08486	0.05342	0.20589	0.0821	0	0.14375	0.14308
	AgB01_g339	K08057:422:CALR: calreticulin	IPR001580:Calreticulin/calnexin;IPR009033:Calreticulin/calnexin, P domain superfamily;IPR013320:Concanavalin A-like lectin/glucanase domain superfamily;IPR018124:Calreticulin/calnexin, conserved site;	molecular_function:GO:0005509:calcium ion binding;molecular_function:GO:0005509:calcium ion binding|molecular_function:GO:0005515:protein binding;molecular_function:GO:0005509:calcium ion binding|cellular_component:GO:0005783:endoplasmic reticulum|biological_process:GO:0006457:protein folding|molecular_function:GO:0051082:unfolded protein binding;		13160	8861	8436	7606	9320	6239	8135	9780	11287	10289	10951	9307	14537	14012	14315	30670	18604	21976	14934	17278	13379	16647	15650	18698	14173	14696	15457	15932	14393		1024.49	836.602	993.295	1104.59	953.855	856.632	1008.54	849.388	718.211	621.313	707.614	577.11	718.171	659.979
	AgB01_g340	K22037:232:inx: innexin	IPR000990:Innexin;	cellular_component:GO:0005921:gap junction;		36	31	22	36	60	48	34	33	41	40	47	39	30	34	42	63	25	25	22	45	39	36	29	47	23	26	31	25	20		1.86635	1.792	2.57263	1.43645	2.19302	2.20433	1.44477	1.32654	1.73436	1.9188	1.62901	2.12922	2.13916	2.1163
	AgB01_g341	-	-	-		54	32	25	43	64	59	20	28	34	55	71	30	18	34	31	45	45	32	18	43	25	51	39	40	40	47	40	31	38		3.31272	5.30125	5.61732	3.4768	6.19923	4.18014	7.43312	7.0939	7.69609	5.85947	5.47621	3.7052	5.36942	5.19172
	AgB01_g342	-	IPR023795:Serpin, conserved site;IPR023796:Serpin domain;IPR036186:Serpin superfamily;	-		50	28	26	18	36	32	25	33	42	14	19	28	38	37	49	24	22	8	24	44	34	23	17	19	27	58	20	17	11		3.78065	3.11868	4.79991	2.50604	3.4292	3.07327	2.71235	4.73245	3.85227	2.77164	3.07882	2.50375	3.421	3.46698
	AgB01_g343	-	IPR023796:Serpin domain;IPR036186:Serpin superfamily;	-		46	42	27	15	38	38	38	33	45	22	33	28	41	33	40	30	30	7	21	47	32	17	23	13	30	48	19	14	9		14.4209	9.83356	13.8524	7.75218	12.9498	10.2258	10.6544	13.846	12.5294	14.6979	11.3032	13.4543	12.0943	13.1323
	AgB01_g344	-	-	-		0	2	0	1	2	2	0	0	0	1	2	2	0	0	2	0	1	0	0	0	0	0	1	2	0	0	0	0	1		0	0	0.15372	0	0	0	0	0	0	0.15534	0	0	0	0
	AgB01_g345	-	-	-		696	513	581	386	551	436	556	525	669	525	479	538	584	696	699	637	471	408	500	678	673	439	477	630	741	954	555	514	427		11.4727	11.5837	13.5202	10.309	10.4337	12.0117	14.6984	15.37	10.5883	10.0269	13.5849	10.995	10.7465	10.9043
	AgB01_g346	-	-	-		4	5	1	2	3	7	1	1	6	3	5	0	5	0	5	6	12	10	4	7	6	2	8	9	7	0	2	2	4		0.12438	0	0.12247	0.10444	0.13641	0.13561	0.17583	0	0.07706	0.12375	0.02961	0.02504	0.02592	0.12384
	AgB01_g347	K11654:1374:SMARCA5: SWI/SNF-related matrix-associated actin-dependent regulator of chromatin subfamily A member 5 [EC:3.6.4.-]	IPR000330:SNF2-related, N-terminal domain;IPR001005:SANT/Myb domain;IPR001650:Helicase, C-terminal;IPR009057:Homeobox-like domain superfamily;IPR014001:Helicase superfamily 1/2, ATP-binding domain;IPR015194:ISWI, HAND domain;IPR015195:SLIDE domain;IPR017884:SANT domain;IPR027417:P-loop containing nucleoside triphosphate hydrolase;IPR036306:ISWI, HAND domain superfamily;IPR038718:SNF2-like, N-term…	molecular_function:GO:0003676:nucleic acid binding|molecular_function:GO:0005524:ATP binding|cellular_component:GO:0005634:nucleus|biological_process:GO:0006338:chromatin remodeling|molecular_function:GO:0016818:hydrolase activity, acting on acid anhydrides, in phosphorus-containing anhydrides;molecular_function:GO:0003677:DNA binding;molecular_function:GO:0005524:ATP binding;molecular_function:G…		13	18	6	7	13	7	3	13	23	10	18	11	29	29	22	47	27	15	18	21	34	20	26	27	40	30	41	32	20		0.59849	0.50704	0.44703	0.38987	0.33949	0.63749	0.83352	0.50775	0.20776	0.36959	0.14738	0.06232	0.27955	0.39383
	AgB01_g348	-	-	-		7	6	5	2	4	8	4	5	6	5	3	7	2	10	13	7	8	6	11	4	6	7	2	9	8	4	4	9	3		0.09316	0.39462	0.5962	0.53775	0.14595	0.25391	0.37625	0.1528	0.2525	0.27806	0.2772	0.18755	0.24267	0.23188
	AgB01_g349	K17686:1045:copA: P-type Cu+ transporter [EC:7.2.2.8]	IPR001757:P-type ATPase;IPR006121:Heavy metal-associated domain, HMA;IPR006122:Heavy metal-associated domain, copper ion-binding;IPR008250:P-type ATPase, A domain superfamily;IPR017969:Heavy-metal-associated, conserved site;IPR018303:P-type ATPase, phosphorylation site;IPR023298:P-type ATPase, transmembrane domain superfamily;IPR023299:P-type ATPase, cytoplasmic domain N;IPR027256:P-type ATPase, …	molecular_function:GO:0000166:nucleotide binding;molecular_function:GO:0005507:copper ion binding;biological_process:GO:0006812:cation transport|cellular_component:GO:0016021:integral component of membrane|molecular_function:GO:0019829:ATPase-coupled cation transmembrane transporter activity;cellular_component:GO:0016021:integral component of membrane;biological_process:GO:0030001:metal ion trans…		4	10	3	6	6	6	8	13	10	13	13	3	11	11	8	9	17	16	15	9	15	9	5	19	1	10	7	9	14		0.26795	0.227	0.19187	0.38348	0.17173	0.33196	0.0246	0.19977	0.07545	0.24235	0.08698	0.19616	0.32995	0.2021
	AgB01_g350	K03030:259:PSMD14: 26S proteasome regulatory subunit N11	IPR000555:JAB1/MPN/MOV34 metalloenzyme domain;IPR037518:MPN domain;	molecular_function:GO:0005515:protein binding;		0	0	0	1	0	0	2	0	0	0	1	0	0	2	1	2	2	0	0	1	0	1	0	1	0	0	0	0	1		0	0.05155	0.02996	0	0.02383	0	0	0	0	0	0	0.06125	0	0
	AgB01_g351	-	IPR001849:Pleckstrin homology domain;IPR012966:Anillin homology domain;	-		10	11	8	7	7	12	8	15	17	22	22	16	7	3	6	18	13	14	12	7	14	3	20	20	8	19	9	16	6		0.14222	0.05164	0.12002	0.25588	0.11141	0.25842	0.16412	0.31658	0.15733	0.22236	0.19345	0.16361	0.31755	0.28657
	AgB01_g352	K15223:22:UAF30: upstream activation factor subunit UAF30	IPR003121:SWIB/MDM2 domain;IPR019835:SWIB domain;IPR036885:SWIB/MDM2 domain superfamily;	molecular_function:GO:0005515:protein binding;		8	8	5	7	2	7	6	9	14	12	9	6	9	15	9	16	15	10	14	19	16	8	4	28	9	10	16	10	8		0.32492	0.45879	0.31991	0.53047	0.53734	0.5248	0.32808	0.29608	0.22366	0.28736	0.21485	0.21805	0.33856	0.41936
	AgB01_g353	-	IPR005026:SAPAP family;	biological_process:GO:0023052:signaling;		32	28	19	15	22	28	21	21	40	21	39	27	24	45	39	43	33	47	32	39	35	30	25	33	12	29	20	21	10		0.61436	0.97592	0.98295	0.85972	0.78205	0.81399	0.31017	0.60882	0.63435	0.71313	0.57889	0.54113	0.56013	0.84956
	AgB01_g354	K15779:617:PGM2: phosphoglucomutase / phosphopentomutase [EC:5.4.2.2 5.4.2.7]	IPR005841:Alpha-D-phosphohexomutase superfamily;IPR005843:Alpha-D-phosphohexomutase, C-terminal;IPR005844:Alpha-D-phosphohexomutase, alpha/beta/alpha domain I;IPR005845:Alpha-D-phosphohexomutase, alpha/beta/alpha domain II;IPR005846:Alpha-D-phosphohexomutase, alpha/beta/alpha domain III;IPR016055:Alpha-D-phosphohexomutase, alpha/beta/alpha I/II/III;IPR016066:Alpha-D-phosphohexomutase, conserved s…	molecular_function:GO:0000287:magnesium ion binding;biological_process:GO:0005975:carbohydrate metabolic process;biological_process:GO:0005975:carbohydrate metabolic process|molecular_function:GO:0016868:intramolecular transferase activity, phosphotransferases;molecular_function:GO:0016868:intramolecular transferase activity, phosphotransferases|biological_process:GO:0071704:organic substance met…		21	10	16	18	10	13	8	15	11	6	16	14	16	9	19	12	28	16	8	24	11	4	14	27	10	6	13	14	6		0.55282	0.26345	0.64636	0.2901	0.64958	0.3453	0.34887	0.17002	0.56188	0.34376	0.65798	0.27824	0.54002	0.31534
	AgB01_g355	K14285:91:NXT1_2: NTF2-related export protein 1/2	IPR002075:Nuclear transport factor 2;IPR018222:Nuclear transport factor 2, eukaryote;IPR032710:NTF2-like domain superfamily;	-		1	4	0	1	0	3	1	3	3	2	4	0	1	0	1	2	8	1	2	5	1	1	8	4	1	2	4	1	1		0.01558	0	0.01534	0.03271	0.06103	0.01416	0.01573	0.02556	0.01207	0.06202	0	0.01569	0.04871	0.03879
	AgB01_g356	K01251:690:E3.3.1.1: adenosylhomocysteinase [EC:3.3.1.1]	IPR000043:Adenosylhomocysteinase-like;IPR015878:S-adenosyl-L-homocysteine hydrolase, NAD binding domain;IPR020082:S-adenosyl-L-homocysteine hydrolase, conserved site;IPR034373:Adenosylhomocysteinase;IPR036291:NAD(P)-binding domain superfamily;	molecular_function:GO:0004013:adenosylhomocysteinase activity|biological_process:GO:0006730:one-carbon metabolic process;molecular_function:GO:0004013:adenosylhomocysteinase activity|biological_process:GO:0019510:S-adenosylhomocysteine catabolic process|molecular_function:GO:0051287:NAD binding;		2	1	1	0	3	2	3	3	1	2	7	0	1	2	0	1	1	0	0	2	0	1	0	3	1	0	0	0	3		0.02183	0.037	0	0	0.03421	0	0.02205	0	0.03382	0.02172	0.02599	0.06594	0.06825	0.01812
	AgB01_g357	K03239:316:EIF2B1: translation initiation factor eIF-2B subunit alpha	IPR000649:Initiation factor 2B-related;IPR037171:NagB/RpiA transferase-like;	biological_process:GO:0044237:cellular metabolic process;		7	3	2	2	2	2	1	0	4	2	4	6	9	3	1	12	12	1	2	10	5	9	9	8	3	3	11	9	2		0.32191	0.09091	0.03522	0.07508	0.28019	0.16248	0.10835	0.088	0.19389	0.10676	0.08514	0.036	0	0.11871
	AgB01_g358	K03239:76:EIF2B1: translation initiation factor eIF-2B subunit alpha	IPR000649:Initiation factor 2B-related;IPR037171:NagB/RpiA transferase-like;	biological_process:GO:0044237:cellular metabolic process;		0	0	0	0	0	0	0	0	0	0	0	0	0	0	0	0	0	0	0	0	0	0	0	0	0	0	0	0	0		0	0	0	0	0	0	0	0	0	0	0	0	0	0
	AgB01_g359	-	-	-		0	0	0	0	0	0	0	0	0	0	0	0	0	0	1	0	0	0	2	0	0	0	0	1	0	0	1	0	0		0	0	0.3708	0.79052	0	0	0	0	0	0	0	0	0	0
	AgB01_g360	K13617:312:PPME1: protein phosphatase methylesterase 1 [EC:3.1.1.89]	IPR000073:Alpha/beta hydrolase fold-1;IPR000639:Epoxide hydrolase-like;IPR016812:Protein phosphatase methylesterase, eukaryotic;IPR029058:Alpha/Beta hydrolase fold;	molecular_function:GO:0003824:catalytic activity;biological_process:GO:0006482:protein demethylation|molecular_function:GO:0051723:protein methylesterase activity;		1	1	3	1	0	3	2	1	0	7	1	1	2	1	0	1	3	1	2	0	6	0	0	4	0	9	0	2	1		0.10616	0.04497	0	0.11142	0	0.28935	0	0.39179	0.04111	0.05281	0.18953	0.10686	0.05531	0
	AgB01_g361	-	-	-		0	0	0	2	0	2	0	0	0	0	1	0	0	0	2	0	2	0	0	0	0	0	0	1	0	0	0	0	0		0	0	0.11142	0	0	0	0	0	0	0	0	0	0	0
	AgB01_g362	K20796:133:PRDM7_9: [histone H3]-lysine4 N-trimethyltransferase PRDM7/9 [EC:2.1.1.354]	IPR001214:SET domain;	molecular_function:GO:0005515:protein binding;		0	0	1	1	0	4	1	1	2	1	1	2	1	1	2	2	0	0	0	3	2	1	2	2	0	0	1	1	3		0.00944	0.008	0.01859	0	0.02218	0.01715	0	0	0	0	0.01123	0.0095	0.00983	0.01566
	AgB01_g363	-	-	-		1	1	0	0	0	0	1	0	0	0	0	0	0	0	0	0	0	0	0	0	0	0	0	0	1	0	0	0	0		0	0	0	0	0	0	0.00963	0	0.00739	0.00949	0	0.0096	0	0
	AgB01_g364	-	IPR005828:Major facilitator, sugar transporter-like;IPR005829:Sugar transporter, conserved site;IPR020846:Major facilitator superfamily domain;IPR036259:MFS transporter superfamily;	molecular_function:GO:0005215:transporter activity|cellular_component:GO:0016021:integral component of membrane|biological_process:GO:0055085:transmembrane transport;cellular_component:GO:0016021:integral component of membrane|molecular_function:GO:0022857:transmembrane transporter activity|biological_process:GO:0055085:transmembrane transport;		5	4	2	7	6	4	2	1	6	9	6	1	9	10	1	4	8	2	0	11	3	5	7	14	10	6	8	4	3		0.71376	0.67189	0.07808	0	0.68337	0.21616	0.80077	0.39024	0.30707	0.31562	0.18878	0.15966	0.08264	0.3948
	AgB01_g365	K05181:311:GABRB: gamma-aminobutyric acid receptor subunit beta	IPR006028:Gamma-aminobutyric acid A receptor/Glycine receptor alpha;IPR006029:Neurotransmitter-gated ion-channel transmembrane domain;IPR006201:Neurotransmitter-gated ion-channel;IPR006202:Neurotransmitter-gated ion-channel ligand-binding domain;IPR036719:Neurotransmitter-gated ion-channel transmembrane domain superfamily;IPR036734:Neurotransmitter-gated ion-channel ligand-binding domain superfam…	molecular_function:GO:0004888:transmembrane signaling receptor activity|molecular_function:GO:0005216:ion channel activity|cellular_component:GO:0016021:integral component of membrane|biological_process:GO:0034220:ion transmembrane transport;molecular_function:GO:0005230:extracellular ligand-gated ion channel activity|biological_process:GO:0006811:ion transport|cellular_component:GO:0016021:integ…		4	3	3	3	4	1	7	15	6	4	13	5	7	13	2	8	18	13	14	10	4	2	5	6	3	11	5	8	2		0.64529	1.01529	0.18153	1.35451	0.72213	0.33501	0.27924	0.83162	0.28555	0.27515	0.32916	0.64957	1.44081	0.45891
	AgB01_g366	K05181:191:GABRB: gamma-aminobutyric acid receptor subunit beta	IPR006028:Gamma-aminobutyric acid A receptor/Glycine receptor alpha;IPR006029:Neurotransmitter-gated ion-channel transmembrane domain;IPR036719:Neurotransmitter-gated ion-channel transmembrane domain superfamily;	molecular_function:GO:0004888:transmembrane signaling receptor activity|molecular_function:GO:0005216:ion channel activity|cellular_component:GO:0016021:integral component of membrane|biological_process:GO:0034220:ion transmembrane transport;biological_process:GO:0006811:ion transport|cellular_component:GO:0016021:integral component of membrane;		38	44	32	56	45	30	33	29	27	43	40	38	48	47	60	71	66	63	39	46	51	40	74	54	36	17	48	32	46		0.80248	0.66569	0.98763	0.6843	0.60243	0.77464	0.6077	0.23308	0.49197	0.73188	0.63675	0.55536	0.50518	0.37452
	AgB01_g367	K05189:33:GABRP: gamma-aminobutyric acid receptor subunit pi	IPR006028:Gamma-aminobutyric acid A receptor/Glycine receptor alpha;IPR036719:Neurotransmitter-gated ion-channel transmembrane domain superfamily;	molecular_function:GO:0004888:transmembrane signaling receptor activity|molecular_function:GO:0005216:ion channel activity|cellular_component:GO:0016021:integral component of membrane|biological_process:GO:0034220:ion transmembrane transport;biological_process:GO:0006811:ion transport|cellular_component:GO:0016021:integral component of membrane;		0	3	0	1	1	1	0	0	0	0	1	0	0	1	1	0	2	0	0	1	0	0	1	4	0	0	0	0	0		0	0.23959	0.27844	0	0.22153	0	0	0	0	0.84411	0	0	0	0
	AgB01_g368	K02331:134:POL5: DNA polymerase phi [EC:2.7.7.7]	IPR007015:DNA polymerase V;IPR016024:Armadillo-type fold;	molecular_function:GO:0003677:DNA binding|molecular_function:GO:0003887:DNA-directed DNA polymerase activity|biological_process:GO:0006351:transcription, DNA-templated;molecular_function:GO:0005488:binding;		2	11	2	3	5	6	3	9	12	4	14	2	2	4	6	9	9	13	6	10	8	11	10	18	4	7	8	8	8		0.03874	0.06565	0.11444	0.12199	0.15175	0.1408	0.07824	0.11121	0.03	0.21201	0.04611	0.0585	0.18166	0.19287
	AgB01_g369	K14568:264:EMG1: rRNA small subunit pseudouridine methyltransferase Nep1 [EC:2.1.1.260]	IPR005304:Ribosomal biogenesis, methyltransferase, EMG1/NEP1;IPR029026:tRNA (guanine-N1-)-methyltransferase, N-terminal;IPR029028:Alpha/beta knot methyltransferases;	molecular_function:GO:0008168:methyltransferase activity;		1	2	2	1	3	4	3	2	4	3	6	2	4	4	1	7	8	8	4	10	2	2	9	10	4	2	4	4	2		0.05126	0.04342	0.01262	0.05379	0.10038	0.02328	0.05175	0.02102	0.00992	0.0255	0.0305	0.0387	0.0267	0.04253
	AgB01_g370	-	-	-		0	0	0	0	0	0	0	0	0	0	0	0	0	0	0	0	0	0	0	0	0	0	0	0	0	0	0	0	0		0	0	0	0	0	0	0	0	0	0	0	0	0	0
	AgB01_g371	-	-	-		0	0	0	0	0	0	0	0	0	0	0	0	0	0	0	0	0	0	0	0	0	0	0	0	0	0	0	0	0		0	0	0	0	0	0	0	0	0	0	0	0	0	0
	AgB01_g372	K12491:593:AGAP: Arf-GAP with GTPase, ANK repeat and PH domain-containing protein 1/3/4/5/6/9/11	IPR001164:Arf GTPase activating protein;IPR001806:Small GTPase superfamily;IPR001849:Pleckstrin homology domain;IPR002110:Ankyrin repeat;IPR011993:PH-like domain superfamily;IPR020683:Ankyrin repeat-containing domain;IPR027417:P-loop containing nucleoside triphosphate hydrolase;IPR036770:Ankyrin repeat-containing domain superfamily;IPR037278:ARFGAP/RecO-like zinc finger;IPR038508:ArfGAP domain su…	molecular_function:GO:0003924:GTPase activity|molecular_function:GO:0005525:GTP binding;molecular_function:GO:0005096:GTPase activator activity;molecular_function:GO:0005515:protein binding;		51	32	21	35	39	30	23	44	34	40	43	47	52	42	55	59	79	54	39	82	75	49	45	72	45	43	60	25	55		1.22979	0.84152	1.28069	0.96803	1.51914	1.61149	1.07458	0.83401	0.93403	0.75296	0.59112	0.54755	1.08427	0.66715
	AgB01_g373	-	-	-		0	3	0	0	0	3	0	0	1	0	8	1	0	0	2	1	1	0	1	2	1	1	0	8	0	0	0	0	0		0	0	0.08541	0.04552	0.06795	0.03941	0	0	0	0.12946	0	0	0	0.03599
	AgB01_g374	-	-	-		1	3	3	0	0	2	1	3	1	2	2	0	0	2	4	6	2	1	0	3	4	3	1	3	1	0	0	1	1		0	0.342	0.79493	0	0.47434	0.73352	0.2038	0	0.15631	0.60246	0.72071	0.20318	0.63094	0.16747
	AgB01_g375	K03094:148:SKP1: S-phase kinase-associated protein 1	IPR001232:S-phase kinase-associated protein 1-like;IPR011333:SKP1/BTB/POZ domain superfamily;IPR016072:SKP1 component, dimerisation;IPR016073:SKP1 component, POZ domain;IPR016897:S-phase kinase-associated protein 1;IPR036296:SKP1-like, dimerisation domain superfamily;	biological_process:GO:0006511:ubiquitin-dependent protein catabolic process;		24	15	11	13	15	37	22	13	30	22	23	23	15	18	13	18	11	12	15	20	16	13	14	29	23	15	11	15	13		0.53318	0.54206	0.45497	0.55959	0.55689	0.51671	0.82549	0.43727	0.66063	0.53048	0.46538	0.78718	0.48149	0.88476
	AgB01_g376	-	-	-		1	1	1	2	2	0	0	2	1	2	1	0	0	0	0	1	4	1	1	2	1	0	4	2	0	0	1	1	2		0	0	0	0.16828	0.25121	0.14568	0	0	0.12417	0.15953	0.19084	0	0.33414	0.13304
	AgB01_g377	-	-	-		5	9	8	4	4	4	3	6	6	5	16	5	6	4	7	6	6	4	6	3	7	5	8	9	0	9	6	1	1		0.74414	0.42029	0.85479	0.781	0.29146	0.78875	0	0.91542	0.48022	1.11056	1.18093	0.37454	0.77538	0.61741
	AgB01_g378	K04282:63:TRHR: thyrotropin-releasing hormone receptor	IPR000276:G protein-coupled receptor, rhodopsin-like;IPR017452:GPCR, rhodopsin-like, 7TM;	molecular_function:GO:0004930:G protein-coupled receptor activity|biological_process:GO:0007186:G protein-coupled receptor signaling pathway|cellular_component:GO:0016021:integral component of membrane;cellular_component:GO:0016021:integral component of membrane;		5	4	0	1	0	2	0	0	0	0	3	1	2	1	1	0	1	4	1	2	1	0	4	8	0	2	2	1	3		0.05285	0.02239	0.02602	0.02774	0.0414	0.02401	0	0.04335	0.10232	0.10517	0	0	0	0
	AgB01_g379	-	-	-		18	17	20	13	12	22	9	12	24	20	28	14	13	12	18	34	30	19	22	26	22	14	25	26	13	7	19	20	18		0.26548	0.20762	0.36193	0.47153	0.41594	0.40818	0.26806	0.11724	0.28466	0.34541	0.48613	0.18501	0.25535	0.40666
	AgB01_g380	K13881:263:BEST4: bestrophin-4	IPR021134:Bestrophin/UPF0187;	-		7	3	4	2	6	4	7	1	4	2	7	4	7	10	9	18	14	6	9	8	8	7	2	13	2	3	12	10	2		0.47763	0.57806	0.60463	0.64451	0.4276	0.49593	0.13779	0.16787	0.36987	0.20366	0.32485	0.48079	0.0711	0.22645
	AgB01_g381	-	-	-		3	6	0	1	4	10	4	6	6	4	10	2	5	6	8	8	16	9	2	5	5	3	11	13	7	11	10	4	4		0.09279	0.09434	0.14618	0.03896	0.07269	0.08431	0.13117	0.16742	0.04312	0.11079	0	0.07473	0.11603	0.09239
	AgB01_g382	-	IPR003406:Glycosyl transferase, family 14;	molecular_function:GO:0008375:acetylglucosaminyltransferase activity|cellular_component:GO:0016020:membrane;		1	1	0	0	0	1	0	0	1	0	2	0	0	0	0	1	0	2	0	0	0	0	1	2	0	0	1	0	2		0	0	0	0	0	0	0	0	0.02921	0.03753	0	0	0	0.0313
	AgB01_g383	K11978:64:UBR3: E3 ubiquitin-protein ligase UBR3 [EC:2.3.2.27]	-	-		0	0	0	0	0	0	0	0	0	0	0	0	1	0	0	0	0	0	0	0	0	0	0	0	0	0	0	0	0		0.40316	0	0	0	0	0	0	0	0	0	0	0	0	0
	AgB01_g384	K23957:784:	IPR010472:Formin, FH3 domain;IPR010473:Formin, GTPase-binding domain;IPR014768:Rho GTPase-binding/formin homology 3 (GBD/FH3) domain;IPR015425:Formin, FH2 domain;IPR016024:Armadillo-type fold;	molecular_function:GO:0003779:actin binding|biological_process:GO:0016043:cellular component organization;molecular_function:GO:0003779:actin binding|molecular_function:GO:0017048:Rho GTPase binding|biological_process:GO:0030036:actin cytoskeleton organization;molecular_function:GO:0005488:binding;		6	8	9	5	0	12	5	4	10	6	7	2	16	5	9	3	16	16	6	8	5	12	21	25	8	6	11	3	8		0.36241	0.09595	0.20071	0.14264	0.14195	0.10289	0.18297	0.11146	0.10524	0.18029	0.24263	0.114	0.09441	0.18793
	AgB01_g385	-	IPR002601:C6 domain;	-		0	0	0	0	1	2	0	1	1	1	1	0	0	1	1	2	0	0	0	0	1	0	0	4	0	0	0	0	0		0	0.0374	0.04346	0	0	0.0401	0	0	0	0	0	0	0.046	0.03662
	AgB01_g386	K16340:554:PHLPP: PH domain and leucine-rich repeat-containing protein phosphatase [EC:3.1.3.16]	IPR001611:Leucine-rich repeat;IPR001932:PPM-type phosphatase domain;IPR003591:Leucine-rich repeat, typical subtype;IPR032675:Leucine-rich repeat domain superfamily;IPR036457:PPM-type phosphatase domain superfamily;	molecular_function:GO:0003824:catalytic activity;molecular_function:GO:0005515:protein binding;		10	8	1	5	5	10	6	8	10	0	11	9	6	6	12	11	14	12	10	10	15	9	10	26	1	6	11	9	3		0.18619	0.15774	0.36663	0.32568	0.24308	0.42289	0.03133	0.15269	0.2403	0.24699	0.03693	0.18742	0.25867	0.25746
	AgB01_g387	-	IPR001304:C-type lectin-like;IPR016186:C-type lectin-like/link domain superfamily;IPR016187:C-type lectin fold;	-		8	7	3	1	6	13	3	2	4	1	14	1	4	0	6	4	7	10	3	2	4	2	8	23	0	2	2	0	4		0.0934	0	0.13794	0.07352	0.03658	0.08485	0	0.0383	0.14465	0.16262	0.08337	0.07051	0.04866	0.07749
	AgB01_g388	-	-	-		1	0	0	0	1	0	1	3	1	4	1	0	1	1	5	0	7	1	1	1	2	6	2	7	3	0	3	2	0		0.24278	0.20569	1.1952	0.25481	0.19018	0.44115	0.73542	0	0.18801	0	0	0.24439	0.75892	0.20144
	AgB01_g389	K14299:279:SEH1: nucleoporin SEH1	IPR001680:WD40 repeat;IPR015943:WD40/YVTN repeat-like-containing domain superfamily;IPR017986:WD40-repeat-containing domain;IPR019775:WD40 repeat, conserved site;IPR036322:WD40-repeat-containing domain superfamily;	molecular_function:GO:0005515:protein binding;		22	3	12	14	19	15	10	9	12	5	14	8	16	17	10	22	22	12	6	14	12	9	14	16	7	15	12	7	10		0.30971	0.27879	0.19059	0.12189	0.21229	0.21104	0.13681	0.23812	0.32978	0.05778	0.27647	0.19485	0.18152	0.19272
	AgB01_g390	-	-	-		0	0	0	0	0	2	3	0	1	0	0	0	0	0	0	0	0	0	0	1	0	0	1	0	0	0	1	0	0		0	0	0	0	0.21073	0	0	0	0	0	0	0.81237	0	0.22319
	AgB01_g391	-	-	-		0	0	0	0	0	0	0	0	0	0	1	0	0	0	0	0	0	0	0	0	0	0	0	0	0	0	0	0	0		0	0	0	0	0	0	0	0	0	0	0	0	0	0
	AgB01_g392	K21847:285:SGSM1: small G protein signaling modulator 1	IPR000195:Rab-GTPase-TBC domain;IPR035969:Rab-GTPase-TBC domain superfamily;	-		9	6	1	2	2	8	5	3	4	6	6	11	3	0	4	6	12	9	4	11	6	0	3	12	1	2	5	6	9		0.11621	0	0.15256	0.16263	0.3338	0.21117	0.03911	0.06354	0.26999	0.23125	0.04611	0.19497	0.12109	0.12856
	AgB01_g393	K21847:70:SGSM1: small G protein signaling modulator 1	-	-		0	1	0	2	4	1	0	0	3	1	0	0	0	1	2	4	0	3	3	1	2	0	1	0	1	0	0	0	3		0	0.51706	1.20182	1.92163	0.47809	1.10898	0.61624	0	0	0.60723	0	0	0	1.51913
	AgB01_g394	K21847:154:SGSM1: small G protein signaling modulator 1	IPR004012:RUN domain;IPR037213:RUN domain superfamily;	-		1	3	8	5	4	2	8	6	6	4	6	6	5	8	3	4	2	5	3	11	5	7	12	10	4	5	2	0	4		0.89878	1.21831	0.53095	0.56597	1.54893	0.81656	0.72601	0.7371	0.1392	0.53654	1.71159	1.44757	1.1238	0.89485
	AgB01_g395	-	IPR002110:Ankyrin repeat;IPR020683:Ankyrin repeat-containing domain;IPR036770:Ankyrin repeat-containing domain superfamily;	molecular_function:GO:0005515:protein binding;		142	115	78	87	96	94	89	79	89	158	144	92	70	93	69	98	82	60	63	94	80	73	65	104	49	52	39	60	64		1.10801	1.24714	1.07535	1.0466	1.16555	1.15047	0.78314	0.67503	1.7406	1.81109	1.4695	1.4181	1.30296	1.16885
	AgB01_g396	-	-	-		0	0	0	0	0	0	0	0	0	0	1	0	0	0	0	0	0	0	0	0	0	0	0	0	0	0	0	0	1		0	0	0	0	0	0	0	0	0	0	0	0	0	0
	AgB01_g397	-	-	-		0	0	0	0	0	1	0	1	0	0	2	0	0	0	0	0	0	0	2	0	0	0	3	1	3	0	0	0	0		0	0	0	0.06258	0	0	0.09031	0	0	0	0	0	0.03107	0
	AgB01_g398	-	IPR000175:Sodium:neurotransmitter symporter;IPR037272:Sodium:neurotransmitter symporter superfamily;	molecular_function:GO:0005328:neurotransmitter:sodium symporter activity;molecular_function:GO:0005328:neurotransmitter:sodium symporter activity|biological_process:GO:0006836:neurotransmitter transport|cellular_component:GO:0016021:integral component of membrane;		135	122	85	89	91	95	100	75	127	131	85	100	95	102	84	121	147	85	63	100	136	108	100	114	44	70	53	71	74		2.92559	2.6612	2.54697	2.03622	2.41239	3.80511	1.36817	1.76792	3.2195	3.73805	3.11556	3.09998	2.40662	3.24499
	AgB01_g399	-	IPR000175:Sodium:neurotransmitter symporter;IPR037272:Sodium:neurotransmitter symporter superfamily;	molecular_function:GO:0005328:neurotransmitter:sodium symporter activity;molecular_function:GO:0005328:neurotransmitter:sodium symporter activity|biological_process:GO:0006836:neurotransmitter transport|cellular_component:GO:0016021:integral component of membrane;		132	121	73	67	67	61	71	87	132	147	77	78	84	67	72	102	113	73	73	122	119	63	73	101	42	71	68	72	72		4.5848	3.09815	3.86927	4.18176	5.21625	5.90102	2.31467	3.17815	5.5793	6.57087	4.74233	3.90094	4.94786	5.97772
	AgB01_g400	K15443:135:TRM82: tRNA (guanine-N(7)-)-methyltransferase subunit TRM82	IPR001680:WD40 repeat;IPR015943:WD40/YVTN repeat-like-containing domain superfamily;IPR017986:WD40-repeat-containing domain;IPR019775:WD40 repeat, conserved site;IPR028884:tRNA (guanine-N(7)-)-methyltransferase non-catalytic subunit;	molecular_function:GO:0005515:protein binding;biological_process:GO:0036265:RNA (guanine-N7)-methylation;		432	293	248	265	304	334	280	327	471	370	302	265	279	275	336	505	402	365	229	392	375	302	291	422	356	350	340	318	305		12.4726	10.4153	14.7892	10.7444	13.7276	15.2308	16.0694	12.832	14.9555	13.0321	13.1957	12.6003	15.232	17.47
	AgB01_g401	K20792:849:NAA15_16: N-alpha-acetyltransferase 15/16, NatA auxiliary subunit	IPR011990:Tetratricopeptide-like helical domain superfamily;IPR013026:Tetratricopeptide repeat-containing domain;IPR013105:Tetratricopeptide repeat 2;IPR019734:Tetratricopeptide repeat;IPR021183:N-terminal acetyltransferase A, auxiliary subunit;	molecular_function:GO:0005515:protein binding;		16	12	19	17	22	26	11	20	23	28	32	15	26	24	28	60	58	29	29	22	40	23	31	33	28	16	41	23	31		0.41955	0.3281	0.44486	0.49113	0.27809	0.58642	0.45621	0.21174	0.19994	0.19266	0.36491	0.17868	0.33628	0.30793
	AgB01_g402	K13118:334:DGCR14: protein DGCR14	IPR019148:Nuclear protein DGCR14/ESS-2;	cellular_component:GO:0005634:nucleus;		4	5	5	4	6	2	4	1	3	1	4	2	4	5	4	14	9	4	3	8	6	5	4	5	5	6	3	4	4		0.21902	0.23194	0.21565	0.1724	0.34314	0.29848	0.27644	0.26943	0.16961	0.27239	0.32585	0.22047	0.05705	0.13629
	AgB01_g403	K08819:519:CDK12_13: cyclin-dependent kinase 12/13 [EC:2.7.11.22 2.7.11.23]	IPR000719:Protein kinase domain;IPR008271:Serine/threonine-protein kinase, active site;IPR011009:Protein kinase-like domain superfamily;IPR017441:Protein kinase, ATP binding site;	molecular_function:GO:0004672:protein kinase activity|molecular_function:GO:0005524:ATP binding|biological_process:GO:0006468:protein phosphorylation;molecular_function:GO:0004672:protein kinase activity|biological_process:GO:0006468:protein phosphorylation;molecular_function:GO:0005524:ATP binding;		7	8	0	2	6	9	1	2	3	3	5	5	5	5	12	7	19	11	3	9	6	3	10	15	1	3	7	8	13		0.08048	0.06818	0.19018	0.05068	0.11348	0.08774	0.01625	0.0396	0.08725	0.12812	0	0.0162	0.03354	0.04006
	AgB01_g404	-	-	-		18	14	4	14	24	17	17	13	19	11	17	18	25	31	23	49	32	29	23	31	33	19	36	37	18	23	29	20	18		0.57624	0.60536	0.52197	0.5564	0.55974	0.69106	0.41892	0.43478	0.32129	0.32106	0.10974	0.39444	0.31222	0.36336
	AgB01_g405	K02976:16:RP-S26e: small subunit ribosomal protein S26e	-	-		30	20	15	17	27	19	22	10	17	21	35	15	32	33	29	41	26	33	23	30	38	25	36	39	21	27	18	23	21		0.91979	0.8036	0.82071	0.69384	0.67549	0.99234	0.60948	0.63647	0.66777	0.57196	0.51317	0.63655	0.2995	0.40542
	AgB01_g406	-	-	-		1135	837	660	822	650	517	728	814	646	1015	588	552	639	457	437	795	810	594	393	511	750	519	734	668	322	315	401	393	479		3.67313	2.22556	2.47327	2.37095	2.30099	3.91684	1.86892	1.48498	5.05238	4.78693	4.51552	4.21247	4.87548	3.08098
	AgB01_g407	K11131:630:DKC1: H/ACA ribonucleoprotein complex subunit 4 [EC:5.4.99.-]	IPR002478:PUA domain;IPR002501:Pseudouridine synthase II, N-terminal;IPR004521:Uncharacterised domain CHP00451;IPR004802:tRNA pseudouridine synthase B family;IPR012960:Dyskerin-like;IPR015947:PUA-like superfamily;IPR020103:Pseudouridine synthase, catalytic domain superfamily;IPR032819:tRNA pseudouridylate synthase B, C-terminal;	biological_process:GO:0001522:pseudouridine synthesis|molecular_function:GO:0003723:RNA binding|biological_process:GO:0009451:RNA modification|molecular_function:GO:0009982:pseudouridine synthase activity;molecular_function:GO:0003723:RNA binding;biological_process:GO:0006396:RNA processing;		233	197	133	132	179	192	165	159	207	168	184	155	216	253	212	311	231	238	186	267	221	201	193	303	220	244	222	230	179		7.3854	7.32871	7.13692	6.67464	7.15136	6.86517	7.59525	6.84203	6.16936	6.70166	5.41252	5.67902	5.66467	5.87233
	AgB01_g408	-	-	-		55	33	22	30	36	40	29	30	45	49	48	34	28	25	28	35	39	19	17	25	23	19	21	45	20	21	20	29	29		0.64839	0.49046	0.6384	0.41316	0.4535	0.48389	0.46764	0.39882	0.98629	0.76031	0.60636	0.676	0.72386	0.86459
	AgB01_g409	K07936:398:RAN: GTP-binding nuclear protein Ran	IPR001806:Small GTPase superfamily;IPR002041:Ran GTPase;IPR005225:Small GTP-binding protein domain;IPR027417:P-loop containing nucleoside triphosphate hydrolase;	molecular_function:GO:0003924:GTPase activity|molecular_function:GO:0005525:GTP binding;molecular_function:GO:0003924:GTPase activity|molecular_function:GO:0005525:GTP binding|biological_process:GO:0006913:nucleocytoplasmic transport;molecular_function:GO:0005525:GTP binding;		24	13	7	10	17	12	15	15	18	21	22	13	8	18	12	14	18	12	7	13	18	7	17	19	5	25	5	11	8		0.14949	0.28497	0.22079	0.13729	0.1903	0.3056	0.09434	0.38313	0.34731	0.2417	0.15569	0.28216	0.29207	0.27908
	AgB01_g410	K09504:69:DNAJA3: DnaJ homolog subfamily A member 3	IPR001623:DnaJ domain;IPR029071:Ubiquitin-like domain superfamily;IPR036869:Chaperone J-domain superfamily;	-		3	1	0	1	0	0	0	0	1	1	4	0	1	7	6	0	4	4	3	3	1	3	2	6	0	2	0	2	0		0.04496	0.26666	0.26563	0.14158	0.10567	0.04085	0	0.07375	0.10446	0.04474	0	0	0	0.03731
	AgB01_g411	K09504:59:DNAJA3: DnaJ homolog subfamily A member 3	IPR001623:DnaJ domain;IPR036869:Chaperone J-domain superfamily;	-		2	0	0	0	0	0	0	0	0	1	1	1	0	0	0	0	0	0	0	1	0	0	0	1	0	0	1	0	0		0	0	0	0	0.13745	0	0	0	0.27176	0	0	0	0	0
	AgB01_g412	-	-	-		0	0	1	0	1	0	1	1	1	0	0	0	0	0	1	0	6	0	3	2	0	0	1	1	0	0	0	0	0		0	0	0.04741	0.1516	0.07543	0	0	0	0	0	0.05731	0.04847	0.05017	0.03995
	AgB01_g413	-	IPR000535:Major sperm protein (MSP) domain;IPR008962:PapD-like superfamily;IPR013783:Immunoglobulin-like fold;	-		1	1	2	2	1	2	1	1	1	2	1	2	2	1	2	4	1	1	1	0	1	1	0	4	1	3	0	2	1		0.16185	0.06856	0.15936	0.08494	0	0.07352	0.08171	0.19911	0.06267	0.08052	0.19264	0.08146	0.08432	0.06715
	AgB01_g414	-	IPR004095:TGS;IPR005225:Small GTP-binding protein domain;IPR006073:GTP binding domain;IPR006074:GTP1/OBG, conserved site;IPR012675:Beta-grasp domain superfamily;IPR012676:TGS-like;IPR027417:P-loop containing nucleoside triphosphate hydrolase;IPR031167:OBG-type guanine nucleotide-binding (G) domain;IPR031662:GTP binding protein, second domain;	molecular_function:GO:0005525:GTP binding;		202	146	110	132	152	152	152	124	214	199	156	120	148	170	160	234	227	186	122	174	203	187	204	293	120	107	189	198	209		0.92554	0.90068	0.98517	0.80074	0.8524	1.15337	0.75773	0.54878	0.97825	0.90842	0.81876	0.95686	0.80801	1.11037
	AgB01_g415	K17543:229:PXK: PX domain-containing protein kinase-like protein	IPR001683:Phox homologous domain;IPR011009:Protein kinase-like domain superfamily;IPR036871:PX domain superfamily;	molecular_function:GO:0035091:phosphatidylinositol binding;		10	7	4	5	3	3	5	5	5	9	10	8	9	12	9	9	15	6	8	12	10	8	10	22	5	8	8	5	6		0.14195	0.16035	0.13976	0.13243	0.14826	0.14329	0.07963	0.10348	0.12214	0.10985	0.07509	0.07938	0.08217	0.06543
	AgB01_g416	-	-	-		2	4	0	0	1	11	0	0	3	2	3	0	1	0	5	2	1	3	1	3	1	1	5	6	2	0	1	0	1		0.04013	0	0.19754	0.04211	0.0943	0.03646	0.08103	0	0.06215	0.1597	0	0	0	0.09988
	AgB01_g417	-	-	-		79	58	33	49	54	42	39	65	61	48	53	27	81	55	62	138	127	104	50	83	118	77	93	149	33	65	85	54	81		4.92603	2.83375	3.71243	3.19136	3.95409	6.51977	2.0264	3.2419	3.72051	3.50942	2.38866	2.38751	4.11891	3.07795
	AgB01_g418	K09580:171:PDIA1: protein disulfide-isomerase A1 [EC:5.3.4.1]	IPR013766:Thioredoxin domain;IPR036249:Thioredoxin-like superfamily;	biological_process:GO:0045454:cell redox homeostasis;		11232	9362	8287	6751	8500	9344	9682	7867	10983	9082	7953	6812	12231	13866	12090	15169	11705	9930	12766	15114	11808	11247	10118	11716	12535	14105	8725	10056	8133		333.319	320.137	324.399	365.13	322.652	292.357	344.922	315.243	237.039	253.841	268.796	265.602	223.39	248.335
	AgB01_g419	K10455:668:KLHL18: kelch-like protein 18	IPR000210:BTB/POZ domain;IPR006652:Kelch repeat type 1;IPR011333:SKP1/BTB/POZ domain superfamily;IPR011705:BTB/Kelch-associated;IPR015915:Kelch-type beta propeller;IPR017096:BTB-kelch protein;	molecular_function:GO:0005515:protein binding;		8	5	2	3	4	4	10	5	7	4	12	8	6	8	12	6	6	5	2	14	12	5	8	12	4	9	5	8	5		0.16467	0.18602	0.32427	0.05761	0.301	0.29922	0.11085	0.20258	0.17003	0.13653	0.06533	0.27628	0.14299	0.1594
	AgB01_g420	-	-	-		0	0	0	0	0	2	0	0	0	0	2	0	0	0	3	1	6	0	0	0	0	0	2	2	0	0	0	0	1		0	0	0.10312	0	0	0	0	0	0	0	0	0	0	0
	AgB01_g421	-	-	-		540	354	419	439	430	322	429	355	415	462	426	396	564	537	518	717	484	424	444	518	431	485	520	574	472	667	439	409	393		27.2658	21.9938	24.6561	22.5277	19.6167	18.9302	23.0399	26.4448	20.2161	17.027	24.1091	20.8769	17.8823	16.6459
	AgB01_g422	K02951:189:RP-S12e: small subunit ribosomal protein S12e	IPR000530:Ribosomal protein S12e;IPR004038:Ribosomal protein L7Ae/L30e/S12e/Gadd45;IPR029064:50S ribosomal protein L30e-like;	molecular_function:GO:0003735:structural constituent of ribosome|cellular_component:GO:0005622:intracellular|cellular_component:GO:0005840:ribosome|biological_process:GO:0006412:translation;		26031	19816	17183	14639	17868	22431	22386	21012	24467	21470	21637	19094	20465	24855	24583	32884	24304	21341	22351	27822	23075	21111	21167	26460	24166	29557	21138	21092	17910		2622.4	2698.29	3101.54	3005.93	2792.75	2686.38	3126.73	3106.15	2583.11	2526.38	2620.68	2887.57	2805.51	2601.29
	AgB01_g423	K15277:369:SLC35B3: solute carrier family 35 (adenosine 3'-phospho 5'-phosphosulfate transporter), member B3	IPR013657:UAA transporter;	biological_process:GO:0055085:transmembrane transport;		8	8	7	5	2	10	1	4	14	2	5	6	6	14	10	23	17	18	11	9	11	10	13	13	14	14	13	14	14		0.11147	0.22036	0.18293	0.21449	0.13098	0.18567	0.26263	0.21332	0.1151	0.14788	0.15479	0.0187	0.07744	0.21581
	AgB01_g424	K17905:120:RCAN3: calcipression-3	IPR006931:Calcipressin;IPR012677:Nucleotide-binding alpha-beta plait domain superfamily;IPR035979:RNA-binding domain superfamily;	molecular_function:GO:0003676:nucleic acid binding;biological_process:GO:0019722:calcium-mediated signaling;		2	0	2	2	1	1	6	0	4	1	3	1	2	3	8	14	5	6	6	5	5	3	6	2	1	4	7	3	6		0.04912	0.06242	0.19345	0.15466	0.0962	0.11157	0.0248	0.08057	0.03804	0	0.05846	0.14834	0	0.08151
	AgB01_g425	-	-	-		2	0	0	1	0	0	0	0	0	1	1	0	0	0	0	2	0	1	0	0	0	0	0	1	0	0	0	0	0		0	0	0	0	0	0	0	0	0.08795	0	0	0	0	0
	AgB01_g426	K19603:523:MAPK15: mitogen-activated protein kinase 15 [EC:2.7.11.24]	IPR000719:Protein kinase domain;IPR003527:Mitogen-activated protein (MAP) kinase, conserved site;IPR008271:Serine/threonine-protein kinase, active site;IPR011009:Protein kinase-like domain superfamily;IPR017441:Protein kinase, ATP binding site;	molecular_function:GO:0004672:protein kinase activity|molecular_function:GO:0005524:ATP binding|biological_process:GO:0006468:protein phosphorylation;molecular_function:GO:0004672:protein kinase activity|biological_process:GO:0006468:protein phosphorylation;molecular_function:GO:0004707:MAP kinase activity|molecular_function:GO:0005524:ATP binding|biological_process:GO:0006468:protein phosphoryla…		29	16	17	17	12	9	12	34	22	10	13	16	10	10	8	36	30	29	22	26	34	17	15	24	13	13	21	16	28		0.22214	0.1882	0.17497	0.51291	0.45244	0.68619	0.29159	0.23683	0.49887	0.35362	0.44947	0.26834	0.78698	0.40548
	AgB01_g428	-	-	-		898	719	840	449	701	1413	1246	1607	2132	653	1031	1900	616	943	1348	876	953	726	1173	1385	1269	631	1036	942	872	2251	1395	824	674		288.231	373.817	621.019	576.04	507.653	539.462	411.98	863.795	325.387	334.723	467.808	586.878	783.489	827.69
	AgB01_g429	K08889:251:FER: tyrosine-protein kinase Fer [EC:2.7.10.2]	IPR000719:Protein kinase domain;IPR000980:SH2 domain;IPR001245:Serine-threonine/tyrosine-protein kinase, catalytic domain;IPR008266:Tyrosine-protein kinase, active site;IPR011009:Protein kinase-like domain superfamily;IPR017441:Protein kinase, ATP binding site;IPR020635:Tyrosine-protein kinase, catalytic domain;IPR035849:Fes/Fps/Fer, SH2 domain;IPR036860:SH2 domain superfamily;	molecular_function:GO:0004672:protein kinase activity|molecular_function:GO:0005524:ATP binding|biological_process:GO:0006468:protein phosphorylation;molecular_function:GO:0004672:protein kinase activity|biological_process:GO:0006468:protein phosphorylation;molecular_function:GO:0004713:protein tyrosine kinase activity|biological_process:GO:0006468:protein phosphorylation;molecular_function:GO:00…		0	1	1	0	1	2	0	1	0	0	0	0	1	0	1	0	0	0	0	0	0	0	0	1	0	0	1	2	0		0.0933	0	0.09186	0	0	0	0	0	0	0.09283	0.11105	0	0.09721	0
	AgB01_g430	-	-	-		2	1	0	0	0	2	0	0	0	0	1	1	0	0	2	2	1	0	0	0	0	0	1	2	0	0	0	1	0		0	0	0.09711	0	0	0	0	0	0.07638	0.04907	0	0	0	0
	AgB01_g431	-	-	-		0	0	0	0	0	0	0	0	0	0	0	0	1	0	0	0	0	1	0	0	0	0	0	0	0	0	0	0	0		0.27137	0	0	0	0	0	0	0	0	0	0	0	0	0
	AgB01_g433	-	-	-		0	0	0	0	0	0	0	0	0	0	0	0	0	0	0	0	0	0	0	0	0	0	0	0	0	0	0	0	0		0	0	0	0	0	0	0	0	0	0	0	0	0	0
	AgB01_g435	-	-	-		0	0	0	0	0	0	0	0	0	0	0	0	0	0	0	0	0	0	0	0	0	0	0	1	0	0	0	0	0		0	0	0	0	0	0	0	0	0	0	0	0	0	0
	AgB01_g436	K22063:186:ISCA1: iron-sulfur cluster assembly 1	IPR000361:FeS cluster biogenesis;IPR002999:Tudor domain;IPR010304:Survival motor neuron;IPR016092:FeS cluster insertion protein;IPR017870:FeS cluster insertion, C-terminal, conserved site;IPR035903:HesB-like domain superfamily;	molecular_function:GO:0003723:RNA binding|cellular_component:GO:0005634:nucleus|cellular_component:GO:0005737:cytoplasm|biological_process:GO:0006397:mRNA processing;molecular_function:GO:0005198:structural molecule activity|molecular_function:GO:0051536:iron-sulfur cluster binding|biological_process:GO:0097428:protein maturation by iron-sulfur cluster transfer;		1	0	0	0	0	2	0	0	2	0	3	0	0	0	0	1	0	0	0	0	1	0	2	4	0	0	0	0	0		0	0	0	0	0	0.04878	0	0	0.04158	0	0	0	0	0.08909
	AgB01_g437	-	IPR013894:RecQ mediated genome instability protein, N-terminal;	-		2	3	5	3	1	1	1	5	2	4	3	4	10	8	2	4	7	2	5	8	3	0	4	16	4	2	5	3	3		2.95238	2.00101	0.58138	1.54931	1.8502	0.8047	1.19243	0.48426	0.45726	0.88123	1.75699	0.2972	1.53815	0.48992
	AgB01_g438	K01373:113:CTSF: cathepsin F [EC:3.4.22.41]	IPR000668:Peptidase C1A, papain C-terminal;IPR025661:Cysteine peptidase, asparagine active site;	biological_process:GO:0006508:proteolysis|molecular_function:GO:0008234:cysteine-type peptidase activity;		16	18	10	17	18	12	20	13	25	18	11	18	20	13	18	14	17	19	13	17	25	15	17	13	22	14	13	11	10		1.53108	0.84314	1.35674	1.04449	1.01947	1.73879	1.70055	0.87896	0.94853	1.371	0.91116	1.54123	1.03698	1.58792
	AgB01_g440	-	-	-		0	1	0	0	0	1	3	0	0	0	3	2	1	0	2	1	3	3	0	1	7	2	3	4	0	2	3	4	0		0.3132	0	0.61675	0	0.24535	1.99188	0	0.51373	0	0.31162	0	0.94584	0	0
	AgB01_g441	-	-	-		1	1	0	0	2	3	2	0	5	2	3	1	0	3	3	8	2	0	1	0	0	0	2	4	0	0	0	0	0		0	0.16615	0.19309	0.06861	0	0	0	0	0.05062	0.06504	0	0.13161	0	0.2712
	AgB01_g442	-	IPR001507:Zona pellucida domain;	-		28	15	29	7	12	19	24	6	12	10	19	19	18	18	15	13	20	52	15	17	8	18	0	17	23	21	13	12	9		3.15479	2.67275	2.58848	2.75921	2.33402	1.27388	4.07029	3.01851	3.80032	2.61569	6.04957	4.23427	1.09574	1.74502
	AgB01_g443	-	IPR001507:Zona pellucida domain;	-		0	2	2	0	4	2	0	0	2	1	3	0	1	0	1	0	4	257	3	2	1	0	1	5	2	1	2	6	2		0.10145	0	0.09989	0.31943	0.15894	0.09217	0.20487	0.0832	0	0.20188	0.2415	0	0	0.16835
	AgB01_g444	-	-	-		2361	1751	1511	1201	1489	1819	1956	1763	2267	1944	1946	1564	1759	2059	1955	2198	1744	1322	1906	2501	1917	1781	1759	2219	1931	2090	1524	1745	1397		88.0981	87.3663	96.4056	100.189	98.1232	87.2291	97.6522	85.8464	91.5716	87.2535	90.0727	98.614	92.0047	94.2046
	AgB01_g445	-	-	-		0	0	0	0	0	3	0	1	1	0	4	0	2	0	0	0	1	0	1	2	1	0	2	2	0	0	2	0	0		0.17176	0	0	0.09013	0.13455	0.07802	0	0	0	0	0	0	0.08948	0.07125
	AgB01_g446	-	-	-		0	5	0	1	0	2	0	0	3	5	0	1	3	0	1	1	1	2	1	1	0	1	1	1	1	0	0	0	2		0.10048	0	0.03298	0.03515	0.02624	0	0.03382	0	0	0.16662	0	0	0	0.08337
	AgB01_g447	-	-	-		0	0	0	0	0	0	0	0	0	0	0	0	0	0	0	0	0	0	0	0	0	0	0	0	0	0	0	0	0		0	0	0	0	0	0	0	0	0	0	0	0	0	0
	AgB01_g448	-	-	-		1	0	0	0	0	1	0	0	0	0	1	0	1	0	0	0	0	0	0	1	0	0	0	0	0	0	0	0	0		0.35496	0	0	0	0.27806	0	0	0	0.27488	0	0	0	0	0
	AgB01_g449	-	IPR000719:Protein kinase domain;IPR008271:Serine/threonine-protein kinase, active site;IPR011009:Protein kinase-like domain superfamily;	molecular_function:GO:0004672:protein kinase activity|molecular_function:GO:0005524:ATP binding|biological_process:GO:0006468:protein phosphorylation;molecular_function:GO:0004672:protein kinase activity|biological_process:GO:0006468:protein phosphorylation;		6	11	7	1	2	10	1	9	12	4	8	1	1	1	4	3	14	9	1	12	6	8	19	15	1	0	1	3	8		0.02	0.01695	0.07877	0.02099	0.18802	0.10903	0.0202	0	0.09293	0.2189	0.16664	0.02013	0.18757	0.19914
	AgB01_g450	K06971:281:uncharacterized protein	IPR005137:Membrane complex biogenesis protein, BtpA family;IPR011060:Ribulose-phosphate binding barrel;IPR013785:Aldolase-type TIM barrel;	molecular_function:GO:0003824:catalytic activity;molecular_function:GO:0003824:catalytic activity|biological_process:GO:0008152:metabolic process;		5	2	1	4	5	4	4	2	6	7	5	2	2	6	0	8	2	5	8	10	3	3	7	10	1	6	11	3	4		0.07577	0.19257	0	0.31807	0.29675	0.10325	0.03825	0.18641	0.14668	0.07538	0.04509	0.15253	0.07895	0.18859
	AgB01_g451	-	-	-		0	0	0	0	1	2	0	8	2	4	0	0	2	0	0	0	10	0	2	1	1	1	1	2	0	0	4	0	1		0.05188	0	0	0.05445	0.02032	0.02357	0	0	0	0	0	0	0.21621	0.04304
	AgB01_g452	-	IPR000535:Major sperm protein (MSP) domain;IPR008962:PapD-like superfamily;IPR013783:Immunoglobulin-like fold;	-		211	138	110	113	128	173	147	123	150	194	152	123	146	189	138	206	151	161	153	198	135	142	146	152	170	197	122	146	92		2.07204	2.27245	1.92832	2.27893	2.20124	1.74068	2.43609	2.29291	2.31895	1.94859	1.85809	2.10006	1.81889	1.76627
	AgB01_g453	K08814:138:TRIB1_2: tribbles homolog 1/2	IPR000719:Protein kinase domain;IPR011009:Protein kinase-like domain superfamily;	molecular_function:GO:0004672:protein kinase activity|molecular_function:GO:0005524:ATP binding|biological_process:GO:0006468:protein phosphorylation;		16	18	7	13	19	10	12	10	21	36	23	7	9	14	17	15	24	18	13	12	16	18	12	30	14	18	12	8	19		0.26005	0.34271	0.48363	0.39423	0.27161	0.42002	0.40845	0.42654	0.35801	0.51746	0.24073	0.34903	0.30107	0.50344
	AgB01_g454	-	-	-		0	0	0	0	0	0	0	0	0	0	0	0	0	0	0	0	0	0	0	0	0	0	0	1	0	0	0	3	0		0	0	0	0	0	0	0	0	0	0	0	0	0	0
	AgB01_g455	K20367:392:ERGIC3: endoplasmic reticulum-Golgi intermediate compartment protein 3	IPR012936:Endoplasmic reticulum vesicle transporter, C-terminal;	-		6	2	0	3	1	0	1	3	0	0	2	4	4	1	1	4	1	2	0	2	2	1	6	3	4	3	1	1	3		0.13533	0.02866	0.03331	0	0.053	0.06147	0.13664	0.08324	0.1572	0.06732	0	0.03406	0.10576	0
	AgB01_g458	K17885:112:MTCH: mitochondrial carrier	IPR018108:Mitochondrial substrate/solute carrier;IPR023395:Mitochondrial carrier domain superfamily;	-		9	10	6	6	12	17	14	13	16	17	8	9	6	4	8	16	3	13	5	6	10	4	9	19	8	5	7	4	7		1.25028	0.70616	1.64135	1.0935	0.97941	1.89319	1.68324	0.85448	1.45232	2.07325	1.48811	2.93666	2.82265	2.76628
	AgB01_g459	-	IPR027417:P-loop containing nucleoside triphosphate hydrolase;	-		49	35	24	37	42	35	37	33	79	60	39	40	39	42	37	38	59	37	51	71	94	23	55	60	25	43	39	33	44		0.98737	0.90085	0.9223	1.35513	1.40809	2.16213	0.63908	0.89281	0.96067	0.88162	0.72319	0.94295	0.87054	1.65944
	AgB01_g461	-	IPR000504:RNA recognition motif domain;IPR006535:HnRNP R/Q splicing factor;IPR012677:Nucleotide-binding alpha-beta plait domain superfamily;IPR035979:RNA-binding domain superfamily;	molecular_function:GO:0003676:nucleic acid binding;		0	0	0	0	0	0	0	0	0	0	0	0	0	0	0	0	0	0	0	0	0	0	0	0	0	0	0	0	0		0	0	0	0	0	0	0	0	0	0	0	0	0	0
	AgB01_g462	-	IPR036034:PDZ superfamily;	molecular_function:GO:0005515:protein binding;		3	5	1	3	3	2	2	6	4	1	3	4	3	3	4	9	4	4	5	7	2	3	0	3	3	11	3	0	3		0.09337	0.07911	0.12258	0.16333	0.17067	0.05656	0.09428	0.28078	0.07231	0.15484	0.03705	0.06266	0.19459	0.1033
	AgB01_g463	K08815:179:TTBK: tau tubulin kinase [EC:2.7.11.26]	IPR000719:Protein kinase domain;IPR008271:Serine/threonine-protein kinase, active site;IPR011009:Protein kinase-like domain superfamily;IPR017441:Protein kinase, ATP binding site;	molecular_function:GO:0004672:protein kinase activity|molecular_function:GO:0005524:ATP binding|biological_process:GO:0006468:protein phosphorylation;molecular_function:GO:0004672:protein kinase activity|biological_process:GO:0006468:protein phosphorylation;molecular_function:GO:0005524:ATP binding;		2	2	0	0	2	4	0	0	0	0	7	6	1	0	3	0	1	0	0	0	0	5	2	4	0	0	0	0	0		0.03728	0	0.11011	0	0	0	0	0	0.05774	0.07418	0	0	0	0
	AgB01_g464	-	IPR001251:CRAL-TRIO lipid binding domain;IPR036273:CRAL/TRIO, N-terminal domain superfamily;IPR036865:CRAL-TRIO lipid binding domain superfamily;	-		11	20	5	19	12	14	9	17	15	28	10	25	18	16	13	13	23	27	16	20	14	23	25	26	13	15	29	18	25		1.05479	0.79433	0.75005	0.98403	0.91808	0.74535	0.76919	0.72087	0.49917	1.16606	0.34873	0.53089	1.03801	0.7293
	AgB01_g465	-	IPR005502:ADP-ribosylation/Crystallin J1;IPR036705:ADP-ribosylation/Crystallin J1 superfamily;	-		154	147	109	68	85	66	170	163	210	154	149	127	127	110	135	167	114	113	101	193	151	131	86	166	104	162	137	117	116		9.30708	6.82951	9.74088	7.7683	11.0796	10.0537	7.69559	9.73643	8.73966	10.7182	9.50745	12.5409	12.4467	12.7688
	AgB01_g466	-	-	-		9	12	6	12	18	5	3	6	15	23	13	23	10	8	11	25	21	18	16	13	11	9	17	12	10	11	8	6	11		0.7736	0.52431	0.83784	1.29906	0.7878	0.77312	0.78111	0.69788	0.53916	0.92361	0.55245	0.23362	0.48364	0.96278
	AgB01_g467	-	IPR002018:Carboxylesterase, type B;IPR019819:Carboxylesterase type B, conserved site;IPR019826:Carboxylesterase type B, active site;IPR029058:Alpha/Beta hydrolase fold;	-		6	21	12	9	17	11	6	16	21	13	15	15	25	11	10	15	11	4	8	17	22	17	7	32	16	17	19	15	20		1.56539	0.58353	0.6165	0.52573	0.83385	1.25153	1.01158	0.87298	0.29094	1.30827	0.89431	0.37818	1.0439	1.09099
	AgB01_g468	-	IPR001841:Zinc finger, RING-type;IPR013083:Zinc finger, RING/FYVE/PHD-type;IPR017907:Zinc finger, RING-type, conserved site;IPR027370:RING-type zinc-finger, LisH dimerisation motif;	-		47	38	28	32	22	21	25	36	51	48	50	35	35	42	45	61	51	47	48	62	45	53	34	56	37	41	53	32	30		1.23387	1.2544	1.56195	1.77597	1.71218	1.44129	1.31705	1.18538	1.28311	1.33285	1.17486	0.88718	1.32239	1.49173
	AgB01_g470	K09360:130:BARHL: BarH-like	IPR000047:Helix-turn-helix motif;IPR001356:Homeobox domain;IPR009057:Homeobox-like domain superfamily;IPR017970:Homeobox, conserved site;IPR020479:Homeobox domain, metazoa;	molecular_function:GO:0003677:DNA binding;biological_process:GO:0006355:regulation of transcription, DNA-templated|molecular_function:GO:0043565:sequence-specific DNA binding;		0	0	0	0	0	0	0	1	0	0	2	0	0	0	2	0	0	0	0	3	0	2	3	0	0	1	0	1	2		0	0	0.07121	0	0.08498	0	0	0.02966	0	0	0	0	0.03768	0
	AgB01_g471	-	-	-		0	0	0	1	1	3	2	0	0	1	0	1	1	1	3	1	1	1	1	1	3	0	0	0	4	0	0	0	0		0.0445	0.0377	0.13144	0.0467	0.03486	0.12128	0.17972	0	0	0	0	0.08959	0	0
	AgB01_g472	-	IPR000884:Thrombospondin type-1 (TSP1) repeat;IPR036383:Thrombospondin type-1 (TSP1) repeat superfamily;	-		121	101	74	155	118	47	88	76	66	233	100	115	125	118	77	126	64	76	56	43	33	67	85	69	41	32	35	36	95		2.88422	2.30668	1.7493	1.35613	0.77722	0.69178	0.95522	0.60554	2.16206	2.31865	2.03225	2.04395	1.82721	1.26352
	AgB01_g473	-	-	-		15	13	5	15	5	10	11	7	12	17	16	11	16	13	12	23	17	9	10	10	12	8	9	5	9	8	4	11	9		1.58267	1.08944	1.16871	1.03816	0.77487	1.07843	0.8989	0.64899	1.14902	1.27941	0.58867	1.0953	0.72148	0.98486
	AgB01_g474	K09360:106:BARHL: BarH-like	IPR001356:Homeobox domain;IPR009057:Homeobox-like domain superfamily;IPR017970:Homeobox, conserved site;IPR020479:Homeobox domain, metazoa;	molecular_function:GO:0003677:DNA binding;biological_process:GO:0006355:regulation of transcription, DNA-templated|molecular_function:GO:0043565:sequence-specific DNA binding;		0	0	0	0	0	0	0	0	0	1	0	0	0	0	0	0	0	0	0	0	0	0	2	0	0	1	0	0	0		0	0	0	0	0	0	0	0.13515	0	0	0	0	0	0
	AgB01_g475	-	IPR006176:3-hydroxyacyl-CoA dehydrogenase, NAD binding;IPR036291:NAD(P)-binding domain superfamily;	molecular_function:GO:0003857:3-hydroxyacyl-CoA dehydrogenase activity|biological_process:GO:0006631:fatty acid metabolic process|molecular_function:GO:0016491:oxidoreductase activity|biological_process:GO:0055114:oxidation-reduction process;		6	9	17	14	9	12	7	10	14	7	15	13	7	12	8	15	14	10	7	17	11	13	10	19	8	15	9	12	13		0.97551	1.41678	1.09769	1.02383	1.85584	1.39273	1.1257	1.71436	0.64752	1.24788	2.81975	0.98198	1.45208	1.61876
	AgB01_g476	-	-	-		87	56	36	31	45	58	43	48	61	71	66	46	47	56	21	54	74	69	32	84	67	41	45	75	19	30	41	43	39		1.21338	1.22483	0.5338	0.86705	1.69878	1.5715	0.49528	0.63518	1.73934	1.43842	1.10619	1.11748	1.29122	1.30662
	AgB01_g477	K07573:136:CSL4: exosome complex component CSL4	IPR012340:Nucleic acid-binding, OB-fold;IPR019495:Exosome complex component CSL4;IPR025721:Exosome complex component, N-terminal domain;	cellular_component:GO:0000178:exosome (RNase complex)|molecular_function:GO:0003723:RNA binding;		15	11	16	4	8	9	13	10	10	9	15	6	10	11	9	11	7	13	3	10	14	12	11	19	11	12	13	6	6		0.68353	0.637	0.6057	0.21522	0.53545	0.86941	0.75919	0.67269	0.79399	0.74808	1.30169	0.89448	0.71222	0.56712
	AgB01_g478	K06693:124:PSMD9: 26S proteasome non-ATPase regulatory subunit 9	IPR036034:PDZ superfamily;	molecular_function:GO:0005515:protein binding;		44	44	13	30	28	32	28	43	48	37	41	23	23	26	29	42	36	38	19	26	37	32	38	41	35	25	30	29	29		0.18175	0.17406	0.22563	0.15758	0.16095	0.26564	0.27927	0.16202	0.26926	0.34594	0.12227	0.22273	0.35406	0.31471
	AgB01_g479	K13159:199:HNRNPL: heterogeneous nuclear ribonucleoprotein L	IPR000504:RNA recognition motif domain;IPR012677:Nucleotide-binding alpha-beta plait domain superfamily;IPR035979:RNA-binding domain superfamily;	molecular_function:GO:0003676:nucleic acid binding;		1	2	4	2	1	1	1	1	0	3	3	0	0	0	0	0	6	2	1	2	4	0	1	6	3	1	2	0	0		0	0	0	0.01566	0.02337	0.05422	0.04519	0.01224	0.01155	0.02969	0.07103	0.01502	0.01555	0
	AgB01_g480	-	IPR000536:Nuclear hormone receptor, ligand-binding domain;IPR001628:Zinc finger, nuclear hormone receptor-type;IPR013088:Zinc finger, NHR/GATA-type;IPR035500:Nuclear hormone receptor-like domain superfamily;	molecular_function:GO:0003700:DNA-binding transcription factor activity|cellular_component:GO:0005634:nucleus|biological_process:GO:0006355:regulation of transcription, DNA-templated|molecular_function:GO:0008270:zinc ion binding|molecular_function:GO:0043565:sequence-specific DNA binding;biological_process:GO:0006355:regulation of transcription, DNA-templated|molecular_function:GO:0008270:zinc i…		23	14	8	6	3	7	8	7	13	20	17	9	22	18	20	26	46	26	6	26	37	20	30	40	7	9	19	17	32		0.14109	0.0978	0.12629	0.04038	0.13062	0.21558	0.04533	0.04734	0.11423	0.08933	0.06106	0.05165	0.04678	0.06917
	AgB01_g481	-	-	-		0	1	0	0	0	0	0	0	0	1	0	0	1	1	0	0	0	0	0	0	0	0	0	0	2	0	0	0	0		0.01157	0.0098	0	0	0	0	0.02336	0	0	0.01151	0	0	0	0
	AgB01_g482	K11583:379:PPP2R3: serine/threonine-protein phosphatase 2A regulatory subunit B''	IPR002048:EF-hand domain;IPR011992:EF-hand domain pair;IPR018247:EF-Hand 1, calcium-binding site;	molecular_function:GO:0005509:calcium ion binding;		19	21	11	11	18	19	17	20	21	22	14	17	14	21	17	28	31	16	21	17	12	13	18	32	11	15	20	14	32		0.20249	0.25732	0.24209	0.31877	0.19261	0.15768	0.16064	0.17792	0.21281	0.30219	0.18936	0.2475	0.30141	0.252
	AgB01_g484	K11972:477:RNF19A: E3 ubiquitin-protein ligase RNF19A [EC:2.3.2.31]	IPR002867:IBR domain;	-		108	77	58	54	54	53	89	72	60	82	50	54	57	63	64	86	65	70	38	47	86	59	39	93	22	45	41	51	56		1.44403	1.35216	1.59638	1.01037	0.93273	1.97942	0.56276	0.93495	2.11879	1.94083	1.74887	2.26965	1.9006	1.26116
	AgB01_g485	-	-	-		0	0	0	0	0	1	0	0	0	0	0	0	0	0	0	1	1	0	0	1	0	0	0	5	0	0	0	1	0		0	0	0	0	0.27553	0	0	0	0	0	0	0	0	0
	AgB01_g486	-	IPR005636:DTW;	-		61	42	46	46	41	40	46	37	55	52	63	29	39	55	49	58	50	57	43	43	47	53	57	89	44	46	49	47	28		0.88925	1.06245	1.10004	1.02901	0.76804	0.97363	1.013	0.86018	1.07709	0.9528	1.24837	1.05581	0.87905	1.0405
	AgB01_g487	K01886:15:QARS: glutaminyl-tRNA synthetase [EC:6.1.1.18]	-	-		23	12	18	7	12	16	9	28	19	28	26	16	19	14	15	37	33	26	5	8	14	8	15	20	13	13	28	24	21		0.22229	0.13877	0.17279	0.06139	0.07332	0.14881	0.15357	0.12473	0.20838	0.13968	0.25065	0.10599	0.34134	0.18443
	AgB01_g488	K17680:331:PEO1: twinkle protein [EC:3.6.4.12]	IPR007694:DNA helicase, DnaB-like, C-terminal;IPR027417:P-loop containing nucleoside triphosphate hydrolase;	molecular_function:GO:0003678:DNA helicase activity|molecular_function:GO:0005524:ATP binding|biological_process:GO:0006260:DNA replication;		6	1	0	3	7	10	4	1	6	9	8	5	2	1	6	7	10	5	0	7	5	3	3	8	1	1	3	3	6		0.04084	0.0173	0.12063	0	0.11197	0.09276	0.02062	0.01675	0.09488	0.02032	0	0.08222	0.02128	0.10165
	AgB01_g489	K00849:273:galK: galactokinase [EC:2.7.1.6]	IPR000705:Galactokinase;IPR006203:GHMP kinase, ATP-binding, conserved site;IPR006204:GHMP kinase N-terminal domain;IPR006206:Mevalonate/galactokinase;IPR013750:GHMP kinase, C-terminal domain;IPR014721:Ribosomal protein S5 domain 2-type fold, subgroup;IPR019539:Galactokinase galactose-binding domain;IPR020568:Ribosomal protein S5 domain 2-type fold;IPR036554:GHMP kinase, C-terminal domain superfam…	molecular_function:GO:0004335:galactokinase activity|molecular_function:GO:0005524:ATP binding|biological_process:GO:0006012:galactose metabolic process|biological_process:GO:0046835:carbohydrate phosphorylation;molecular_function:GO:0005524:ATP binding;molecular_function:GO:0005524:ATP binding|cellular_component:GO:0005737:cytoplasm|biological_process:GO:0008152:metabolic process|molecular_funct…		22	16	7	12	17	23	11	17	30	15	15	21	8	9	25	33	26	22	21	17	27	22	20	20	9	8	15	27	19		0.19542	0.18626	0.60129	0.5384	0.32531	0.59923	0.22199	0.16027	0.41617	0.38887	0.20352	0.27049	0.43271	0.60804
	AgB01_g490	K20166:541:TBC1D2B: TBC1 domain family member 2B	IPR000195:Rab-GTPase-TBC domain;IPR001849:Pleckstrin homology domain;IPR011047:Quinoprotein alcohol dehydrogenase-like superfamily;IPR011993:PH-like domain superfamily;IPR035969:Rab-GTPase-TBC domain superfamily;	-		115	110	96	79	91	101	85	72	140	102	103	96	118	148	78	114	140	91	74	134	115	60	82	100	64	90	68	78	56		3.053	3.2441	1.98699	2.00942	2.71586	2.70322	1.67195	1.90969	2.30413	2.83161	2.95627	2.21378	1.94104	3.00534
	AgB01_g491	-	IPR002181:Fibrinogen, alpha/beta/gamma chain, C-terminal globular domain;IPR020837:Fibrinogen, conserved site;IPR036056:Fibrinogen-like, C-terminal;	-		126	109	75	57	69	57	69	100	132	87	71	63	83	71	116	134	140	146	158	224	190	70	126	275	63	80	163	86	94		2.10305	1.52411	2.89391	4.20169	4.44608	4.37385	1.6118	1.66241	2.47233	2.74786	2.26184	1.75991	2.64015	2.77502
	AgB01_g492	K05125:494:DDR2: discoidin domain receptor family member 2 [EC:2.7.10.1]	IPR000421:Coagulation factor 5/8 C-terminal domain;IPR000719:Protein kinase domain;IPR001245:Serine-threonine/tyrosine-protein kinase, catalytic domain;IPR008266:Tyrosine-protein kinase, active site;IPR008979:Galactose-binding-like domain superfamily;IPR011009:Protein kinase-like domain superfamily;IPR017441:Protein kinase, ATP binding site;IPR020635:Tyrosine-protein kinase, catalytic domain;	molecular_function:GO:0004672:protein kinase activity|molecular_function:GO:0005524:ATP binding|biological_process:GO:0006468:protein phosphorylation;molecular_function:GO:0004672:protein kinase activity|biological_process:GO:0006468:protein phosphorylation;molecular_function:GO:0004713:protein tyrosine kinase activity|biological_process:GO:0006468:protein phosphorylation;molecular_function:GO:00…		10	12	5	8	9	4	11	7	7	8	16	9	5	5	10	6	5	9	2	11	8	9	5	5	1	0	3	1	3		0.16247	0.13764	0.31993	0.06821	0.27999	0.23617	0.03281	0	0.25163	0.38795	0.19337	0.3598	0.237	0.18872
	AgB01_g494	K02175:183:BRN: beta-1,3-galactosyltransferase / beta-1,3-N-acetylglucosaminyltransferase [EC:2.4.1.62 2.4.1.-]	IPR002659:Glycosyl transferase, family 31;	biological_process:GO:0006486:protein glycosylation|molecular_function:GO:0008378:galactosyltransferase activity|cellular_component:GO:0016020:membrane;		0	0	0	1	0	0	0	0	0	0	0	0	0	0	0	0	0	0	1	0	0	0	0	0	0	0	0	1	1		0	0	0	0.02912	0	0	0	0	0	0	0	0	0	0
	AgB01_g495	K02175:15:BRN: beta-1,3-galactosyltransferase / beta-1,3-N-acetylglucosaminyltransferase [EC:2.4.1.62 2.4.1.-]	IPR002659:Glycosyl transferase, family 31;	biological_process:GO:0006486:protein glycosylation|molecular_function:GO:0008378:galactosyltransferase activity|cellular_component:GO:0016020:membrane;		0	0	0	0	0	0	0	0	0	0	0	0	0	0	0	0	0	0	0	0	2	1	0	0	0	0	0	0	0		0	0	0	0	0	0.0483	0	0	0	0	0	0	0	0
	AgB01_g496	K15046:522:IVNS1ABP: influenza virus NS1A-binding protein	IPR000210:BTB/POZ domain;IPR006652:Kelch repeat type 1;IPR011333:SKP1/BTB/POZ domain superfamily;IPR015915:Kelch-type beta propeller;	molecular_function:GO:0005515:protein binding;		44	26	30	38	44	26	29	30	44	55	47	32	18	36	27	24	35	24	15	34	19	34	19	49	13	24	25	17	23		0.46486	0.78765	0.68654	0.40657	0.68783	0.4458	0.33899	0.50831	0.87996	0.66806	0.92214	0.7539	0.80728	0.9428
	AgB01_g497	-	-	-		6	10	10	5	11	7	3	8	7	7	15	7	9	12	10	15	8	2	9	20	17	15	12	12	4	18	15	8	6		1.41805	1.60183	1.55133	1.48828	2.46851	2.43353	0.63637	2.32593	0.73209	1.56763	1.87532	0.47582	1.31339	0.9151
	AgB01_g498	-	-	-		1	5	1	1	1	2	3	2	5	2	3	0	0	2	2	2	9	3	4	4	5	4	7	10	4	2	1	2	9		0	0.10086	0.11722	0.2499	0.18652	0.2704	0.24042	0.09764	0.0461	0.29612	0.07085	0.17976	0.12405	0.24694
	AgB01_g499	-	-	-		84	73	72	30	61	85	94	78	100	83	79	70	39	55	54	80	54	55	64	66	52	51	31	79	76	51	36	45	45		0.65357	0.78086	0.89099	1.12564	0.86642	0.79171	1.28599	0.70092	1.09011	1.21715	1.43611	1.58571	1.362	1.39042
	AgB01_g500	-	-	-		30	28	28	19	33	42	36	59	58	40	50	62	23	45	39	37	19	35	34	58	22	33	21	49	38	47	41	40	35		1.34677	2.23236	2.24845	2.08948	2.66041	1.17038	2.24671	2.25703	1.36035	1.63124	1.95142	2.12195	3.59976	2.81781
	AgB01_g501	-	IPR036508:Chitin binding domain superfamily;	biological_process:GO:0006030:chitin metabolic process|molecular_function:GO:0008061:chitin binding;		4	4	3	2	2	4	2	0	3	2	6	3	4	0	5	1	5	2	2	3	5	4	3	7	0	3	3	4	1		0.20671	0	0.2544	0.10847	0.12144	0.23475	0	0.12714	0.16007	0.20566	0.18452	0.10404	0	0.12863
	AgB01_g502	-	-	-		0	1	0	0	0	1	0	0	0	0	0	0	0	0	0	0	0	0	0	1	0	0	0	0	0	0	0	0	0		0	0	0	0	0.20501	0	0	0	0	0.26039	0	0	0	0
	AgB01_g503	-	IPR007084:BRICHOS domain;	-		14	5	9	26	12	8	5	13	15	9	18	10	13	14	6	22	20	21	16	10	16	15	10	18	5	9	22	8	18		0.22173	0.2023	0.10076	0.28642	0.13361	0.24794	0.08611	0.12589	0.18492	0.08485	0.18271	0.08585	0.23104	0.21227
	AgB01_g504	-	IPR023606:CoA-transferase family III domain superfamily;	-		3	1	4	4	3	3	4	1	4	1	2	0	0	1	4	3	6	3	1	3	3	0	2	3	1	1	2	2	3		0	0.05455	0.25359	0.06758	0.15132	0.1755	0.06502	0.05281	0.14959	0.06407	0.30656	0.25927	0.06709	0.2137
	AgB01_g506	-	IPR023606:CoA-transferase family III domain superfamily;	-		0	0	0	0	0	0	0	0	0	0	0	0	0	0	0	0	0	0	0	0	0	0	0	0	0	0	0	0	0		0	0	0	0	0	0	0	0	0	0	0	0	0	0
	AgB01_g507	-	IPR013094:Alpha/beta hydrolase fold-3;IPR029058:Alpha/Beta hydrolase fold;	biological_process:GO:0008152:metabolic process|molecular_function:GO:0016787:hydrolase activity;		0	0	0	0	0	0	0	0	0	0	0	0	0	0	0	0	1	0	0	0	0	0	0	0	0	0	0	1	0		0	0	0	0	0	0	0	0	0	0	0	0	0	0
	AgB01_g508	-	-	-		0	1	0	0	0	0	0	0	1	0	0	0	0	0	0	0	0	0	1	0	0	0	0	0	0	0	0	0	0		0	0	0	0.04772	0	0	0	0	0	0.04524	0	0	0	0.03772
	AgB01_g509	K09223:261:GFI1: growth factor independent 1	IPR013087:Zinc finger C2H2-type;IPR036236:Zinc finger C2H2 superfamily;	molecular_function:GO:0003676:nucleic acid binding;		0	5	0	0	0	1	0	2	1	2	0	1	0	0	3	3	1	2	1	1	7	1	6	3	0	3	2	0	0		0	0	0.0469	0.01666	0.01244	0.10098	0	0.03906	0	0.07899	0	0	0.03309	0.01317
	AgB01_g510	K13348:67:MPV17: protein Mpv17	IPR007248:Mpv17/PMP22;	cellular_component:GO:0016021:integral component of membrane;		8	10	7	8	10	2	8	8	13	8	15	6	7	7	15	13	5	5	6	7	5	5	3	7	5	9	2	7	6		0.49265	0.41737	1.0394	0.44318	0.38592	0.3197	0.35531	0.51946	0.43601	0.70022	0.58636	0.56676	0.58666	0.7591
	AgB01_g511	-	-	-		8	6	3	5	3	9	0	2	9	3	5	5	6	5	1	8	12	12	9	4	7	3	5	14	3	3	6	6	8		0.30769	0.21723	0.05049	0.4844	0.16069	0.32614	0.15534	0.12617	0.3177	0.30613	0.18311	0	0.10687	0.38294
	AgB01_g512	K14349:69:NCEH1: neutral cholesterol ester hydrolase 1 [EC:3.1.1.-]	IPR013094:Alpha/beta hydrolase fold-3;IPR029058:Alpha/Beta hydrolase fold;	biological_process:GO:0008152:metabolic process|molecular_function:GO:0016787:hydrolase activity;		5	13	3	1	3	10	4	8	11	11	9	2	7	17	13	12	23	8	1	10	19	10	13	13	12	4	5	11	20		0.17062	0.35105	0.31198	0.02558	0.19093	0.42075	0.29533	0.07996	0.09438	0.31526	0.08703	0.09814	0.20318	0.22245
	AgB01_g513	-	-	-		55	34	24	31	28	17	27	21	27	29	27	19	16	11	19	50	80	40	29	67	61	33	81	68	13	5	55	46	55		0.23518	0.13698	0.27497	0.44737	0.77145	0.8146	0.19294	0.06027	0.62604	0.49723	0.41987	0.39949	0.32163	0.32928
	AgB01_g514	-	IPR000504:RNA recognition motif domain;IPR012677:Nucleotide-binding alpha-beta plait domain superfamily;IPR035979:RNA-binding domain superfamily;	molecular_function:GO:0003676:nucleic acid binding;		32	24	16	20	33	19	10	22	32	23	26	23	25	17	15	34	68	46	9	19	31	29	36	60	13	16	32	18	28		0.73866	0.42554	0.43637	0.27909	0.43976	0.83216	0.38784	0.3877	0.73218	0.70552	0.56267	0.29742	0.67731	0.78447
	AgB01_g515	-	IPR003439:ABC transporter-like;IPR003593:AAA+ ATPase domain;IPR011527:ABC transporter type 1, transmembrane domain;IPR017871:ABC transporter, conserved site;IPR027417:P-loop containing nucleoside triphosphate hydrolase;IPR036640:ABC transporter type 1, transmembrane domain superfamily;	molecular_function:GO:0005524:ATP binding|cellular_component:GO:0016021:integral component of membrane;molecular_function:GO:0005524:ATP binding|cellular_component:GO:0016021:integral component of membrane|molecular_function:GO:0042626:ATPase-coupled transmembrane transporter activity|biological_process:GO:0055085:transmembrane transport;molecular_function:GO:0005524:ATP binding|molecular_functio…		93	76	59	57	60	43	45	28	61	74	63	37	45	31	40	100	57	64	28	63	83	64	49	101	39	27	63	55	55		0.57601	0.33618	0.50412	0.37616	0.63171	0.96524	0.50406	0.28344	0.92186	0.9679	0.89887	0.57983	0.37345	0.64784
	AgB01_g517	K16681:829:CRB: protein crumbs	IPR000152:EGF-type aspartate/asparagine hydroxylation site;IPR000742:EGF-like domain;IPR001791:Laminin G domain;IPR001881:EGF-like calcium-binding domain;IPR009030:Growth factor receptor cysteine-rich domain superfamily;IPR013032:EGF-like, conserved site;IPR013320:Concanavalin A-like lectin/glucanase domain superfamily;IPR018097:EGF-like calcium-binding, conserved site;	molecular_function:GO:0005509:calcium ion binding;		37	36	28	12	20	22	28	27	52	30	49	26	15	31	17	36	19	24	21	29	45	10	28	32	8	23	23	15	27		0.20508	0.35907	0.22884	0.30133	0.31059	0.55896	0.11044	0.25789	0.39174	0.48969	0.45563	0.38535	0.38463	0.58986
	AgB01_g518	-	-	-		0	0	0	0	0	0	0	0	0	0	0	0	0	0	0	0	0	0	0	0	0	0	0	0	0	0	0	0	0		0	0	0	0	0	0	0	0	0	0	0	0	0	0
	AgB01_g519	-	-	-		0	0	0	0	0	0	0	0	0	0	0	0	0	0	0	0	0	0	0	0	0	0	0	0	0	0	0	0	0		0	0	0	0	0	0	0	0	0	0	0	0	0	0
	AgB01_g520	-	-	-		26	26	18	16	12	13	20	18	38	27	21	14	9	18	10	23	23	22	7	15	14	7	18	19	8	16	13	6	18		0.10581	0.17928	0.11575	0.08637	0.13814	0.14954	0.09497	0.15427	0.23671	0.30412	0.25187	0.23669	0.2205	0.37066
	AgB01_g521	-	IPR034750:CULT domain;	-		3	6	1	1	0	4	2	1	1	2	4	2	5	5	4	0	2	1	3	6	3	0	1	7	1	0	1	2	1		0.18282	0.15489	0.144	0.11512	0.17185	0.09966	0.03692	0	0.08495	0.21827	0.04352	0.07361	0.0381	0.03034
	AgB01_g522	-	-	-		18	15	7	11	14	12	17	18	20	18	20	16	21	23	17	19	18	14	26	21	18	22	14	25	6	18	10	17	13		0.56373	0.52308	0.44932	0.73253	0.4416	0.439	0.16263	0.39628	0.37419	0.40063	0.22366	0.45938	0.50348	0.44546
	AgB01_g523	-	-	-		216	196	142	147	191	183	187	154	183	209	208	145	128	191	154	179	114	128	90	158	117	90	106	173	162	155	106	109	109		14.9844	18.943	17.7503	11.0578	14.4892	12.4438	19.1489	14.8811	19.5816	22.8287	19.7854	22.0364	18.7848	17.7746
	AgB01_g524	K20174:345:OSBPL1_2: oxysterol-binding protein-related protein 1/2	IPR000648:Oxysterol-binding protein;IPR018494:Oxysterol-binding protein, conserved site;IPR037239:Oxysterol-binding protein superfamily;	-		49	35	43	39	36	35	38	27	31	56	45	42	30	48	23	53	39	38	30	49	28	30	41	86	25	37	46	42	28		0.99214	1.34486	0.74892	1.04128	1.26941	0.84129	0.83481	1.00352	1.2549	1.15163	1.69257	1.26504	0.9304	0.85061
	AgB01_g525	K03926:129:cutA: periplasmic divalent cation tolerance protein	IPR004323:Divalent ion tolerance protein, CutA;IPR011322:Nitrogen regulatory PII-like, alpha/beta;IPR015867:Nitrogen regulatory protein PII/ATP phosphoribosyltransferase, C-terminal;	biological_process:GO:0010038:response to metal ion;		69	35	45	35	60	85	36	51	58	63	47	46	22	30	31	41	36	30	27	26	32	29	26	52	23	31	30	24	30		0.36192	0.41812	0.50212	0.46618	0.33506	0.47828	0.38205	0.41824	0.87904	0.57287	0.88112	0.59616	0.87422	0.79167
	AgB01_g526	K04705:307:STAM: signal transducing adaptor molecule	IPR001452:SH3 domain;IPR002014:VHS domain;IPR003903:Ubiquitin interacting motif;IPR008942:ENTH/VHS;IPR036028:SH3-like domain superfamily;	molecular_function:GO:0005515:protein binding;biological_process:GO:0006886:intracellular protein transport;		1	1	0	0	2	1	3	2	0	1	2	0	0	1	2	2	6	1	0	2	5	2	2	2	0	3	1	0	4		0	0.01653	0.03843	0	0.03057	0.08864	0	0.04801	0.01511	0.01941	0	0.05893	0.04066	0
	AgB01_g527	-	-	-		118	80	60	74	107	69	96	76	111	91	106	85	63	85	87	111	96	124	50	94	79	69	86	139	64	76	95	80	60		0.75333	0.8611	1.02429	0.6275	0.88051	0.85825	0.77273	0.74531	1.09268	0.95177	0.85394	1.15555	0.94693	1.10126
	AgB01_g530	-	-	-		12	9	8	2	4	13	7	4	8	10	13	12	8	3	5	15	31	13	10	14	17	7	16	24	8	1	10	16	13		0.05615	0.01784	0.03456	0.07367	0.07698	0.10841	0.0567	0.00576	0.06523	0.06285	0.06684	0.04946	0.02926	0.04659
	AgB01_g531	K22410:29:PRDM16: PR domain zinc finger protein 16	IPR013087:Zinc finger C2H2-type;	molecular_function:GO:0003676:nucleic acid binding;		2	7	3	0	0	5	2	1	5	1	5	1	3	2	2	6	10	9	6	4	3	2	8	19	0	1	3	4	3		0.0747	0.04219	0.04903	0.1568	0.07802	0.06787	0	0.02042	0.03857	0.17342	0.08891	0.05013	0.02595	0.1033
	AgB01_g533	K03362:674:FBXW1_11: F-box and WD-40 domain protein 1/11	IPR001680:WD40 repeat;IPR001810:F-box domain;IPR015943:WD40/YVTN repeat-like-containing domain superfamily;IPR017986:WD40-repeat-containing domain;IPR019775:WD40 repeat, conserved site;IPR020472:G-protein beta WD-40 repeat;IPR021977:D domain of beta-TrCP;IPR036047:F-box-like domain superfamily;IPR036322:WD40-repeat-containing domain superfamily;	molecular_function:GO:0005515:protein binding;molecular_function:GO:0046983:protein dimerization activity;		32	20	20	22	23	21	18	16	30	33	37	18	27	27	11	34	18	20	10	19	24	14	16	27	15	11	20	12	9		0.42812	0.36271	0.17173	0.16642	0.236	0.34574	0.24016	0.14304	0.39293	0.31552	0.37745	0.28731	0.26435	0.39468
	AgB01_g534	-	IPR000477:Reverse transcriptase domain;	-		1	1	0	0	2	1	0	0	1	4	0	0	0	1	1	0	2	0	0	2	0	2	0	2	0	1	0	0	1		0	0.04601	0.05348	0	0.08509	0	0	0.04454	0.04206	0.05404	0	0	0	0.04506
	AgB01_g535	K02868:300:RP-L11e: large subunit ribosomal protein L11e	IPR002132:Ribosomal protein L5;IPR020929:Ribosomal protein L5, conserved site;IPR022803:Ribosomal protein L5 domain superfamily;IPR031309:Ribosomal protein L5, C-terminal;IPR031310:Ribosomal protein L5, N-terminal;	molecular_function:GO:0003735:structural constituent of ribosome|cellular_component:GO:0005622:intracellular|cellular_component:GO:0005840:ribosome|biological_process:GO:0006412:translation;molecular_function:GO:0003735:structural constituent of ribosome|cellular_component:GO:0005840:ribosome|biological_process:GO:0006412:translation;		775	614	555	550	676	713	675	686	786	716	693	605	532	656	726	767	572	617	501	722	569	506	469	856	645	751	575	530	507		10.1691	10.6233	13.6635	10.0509	10.811	9.88147	12.4489	11.7729	11.4719	11.6771	12.6267	12.988	13.6632	12.4656
	AgB01_g536	K06059:567:ADAM17: disintegrin and metalloproteinase domain-containing protein 17 [EC:3.4.24.86]	IPR001590:Peptidase M12B, ADAM/reprolysin;IPR001762:Disintegrin domain;IPR002870:Peptidase M12B, propeptide;IPR024079:Metallopeptidase, catalytic domain superfamily;IPR032029:ADAM17, membrane-proximal domain;IPR036436:Disintegrin domain superfamily;	molecular_function:GO:0004222:metalloendopeptidase activity|biological_process:GO:0006508:proteolysis;molecular_function:GO:0008237:metallopeptidase activity;		15	20	9	11	1	29	1	9	19	15	17	11	9	7	9	17	26	10	15	9	25	18	12	25	9	13	24	20	13		0.13738	0.09052	0.13526	0.2403	0.10761	0.34669	0.13871	0.16274	0.1773	0.30373	0.16351	0.01537	0.14314	0.24062
	AgB01_g537	K01425:469:glsA: glutaminase [EC:3.5.1.2]	IPR012338:Beta-lactamase/transpeptidase-like;IPR015868:Glutaminase;IPR020683:Ankyrin repeat-containing domain;IPR036770:Ankyrin repeat-containing domain superfamily;	molecular_function:GO:0004359:glutaminase activity|biological_process:GO:0006541:glutamine metabolic process;		26	52	37	20	51	31	38	23	49	49	41	46	18	39	33	46	44	27	24	43	36	34	43	39	20	35	29	45	29		0.454	0.83336	0.8195	0.63531	0.84958	0.82494	0.50934	0.72398	0.50783	1.30491	1.11074	0.96479	0.60446	1.02541
	AgB01_g538	-	-	-		11	10	2	6	6	7	6	8	7	7	9	4	9	11	7	18	12	6	11	15	10	11	6	21	6	13	6	3	3		0.1786	0.18493	0.13677	0.2291	0.23318	0.18029	0.12022	0.21157	0.16904	0.19744	0.04724	0.11986	0.16542	0.11525
	AgB01_g540	K08150:502:SLC2A13: MFS transporter, SP family, solute carrier family 2 (myo-inositol transporter), member 13	IPR003663:Sugar/inositol transporter;IPR005828:Major facilitator, sugar transporter-like;IPR005829:Sugar transporter, conserved site;IPR020846:Major facilitator superfamily domain;IPR036259:MFS transporter superfamily;	molecular_function:GO:0005215:transporter activity|cellular_component:GO:0016021:integral component of membrane|biological_process:GO:0055085:transmembrane transport;cellular_component:GO:0016020:membrane|molecular_function:GO:0022857:transmembrane transporter activity|biological_process:GO:0055085:transmembrane transport;cellular_component:GO:0016021:integral component of membrane|molecular_func…		185	148	162	162	257	167	132	152	197	300	254	188	111	169	114	215	130	135	153	166	220	128	103	212	102	100	89	147	108		4.75304	6.13087	4.80627	6.87598	5.56819	8.55874	4.41009	3.51175	6.13458	6.30531	8.25641	5.68973	6.78186	6.99898
	AgB01_g541	-	-	-		372	288	273	224	378	400	473	747	756	370	450	627	298	413	401	425	348	367	316	500	486	314	481	369	342	817	566	434	340		8.15563	9.57587	10.8054	9.07659	10.7194	12.0841	9.45075	18.3374	7.88403	7.84205	8.89266	13.0308	21.3019	17.1666
	AgB01_g542	K08202:36:SLC22A4_5: MFS transporter, OCT family, solute carrier family 22 (organic cation transporter), member 4/5	IPR005828:Major facilitator, sugar transporter-like;IPR036259:MFS transporter superfamily;	cellular_component:GO:0016021:integral component of membrane|molecular_function:GO:0022857:transmembrane transporter activity|biological_process:GO:0055085:transmembrane transport;		136	121	101	63	84	91	120	105	138	135	143	84	54	69	43	68	71	37	47	74	78	46	39	60	52	98	50	41	32		2.90122	3.14068	2.27463	2.65021	3.11441	3.80733	2.82091	4.31806	5.65836	6.46798	6.45858	6.4899	5.87806	6.15158
	AgB01_g543	-	-	-		0	0	0	0	0	0	0	0	0	0	0	0	0	0	0	0	2	0	0	0	0	0	0	0	0	0	0	0	0		0	0	0	0	0	0	0	0	0	0	0	0	0	0
	AgB01_g544	-	-	-		10	10	6	11	8	7	13	18	27	9	13	11	13	8	14	17	14	9	12	20	17	13	11	16	6	17	9	13	13		0.64607	0.33683	0.68504	0.62591	0.77861	0.76757	0.30108	0.69288	0.38486	0.49446	0.35491	0.65035	0.9321	1.11331
	AgB01_g545	-	-	-		0	0	0	0	0	2	0	0	0	0	0	1	0	0	0	1	1	0	0	2	0	0	0	0	0	0	0	0	1		0	0	0	0	0.35946	0	0	0	0	0	0	0	0	0
	AgB01_g546	K22792:173:TrissinR: trissin receptor	IPR000276:G protein-coupled receptor, rhodopsin-like;IPR017452:GPCR, rhodopsin-like, 7TM;	molecular_function:GO:0004930:G protein-coupled receptor activity|biological_process:GO:0007186:G protein-coupled receptor signaling pathway|cellular_component:GO:0016021:integral component of membrane;cellular_component:GO:0016021:integral component of membrane;		5	5	3	3	3	3	4	11	12	6	6	0	5	2	2	2	1	0	1	3	3	2	3	3	2	4	5	2	1		0.40065	0.13577	0.15779	0.0841	0.18831	0.2184	0.16182	0.26286	0.31026	0.39862	0.28612	0.32264	0.91842	0.7978
	AgB01_g547	-	IPR000276:G protein-coupled receptor, rhodopsin-like;IPR017452:GPCR, rhodopsin-like, 7TM;	molecular_function:GO:0004930:G protein-coupled receptor activity|biological_process:GO:0007186:G protein-coupled receptor signaling pathway|cellular_component:GO:0016021:integral component of membrane;cellular_component:GO:0016021:integral component of membrane;		27	21	18	8	22	20	6	24	23	11	21	23	8	16	17	30	47	29	19	26	19	21	25	31	16	38	40	37	19		0.63089	1.06898	1.31997	1.57257	1.60617	1.3613	1.27403	2.45765	1.64888	1.64769	1.68951	0.4763	1.9721	1.50491
	AgB01_g549	-	-	-		7	1	3	2	4	4	0	0	1	2	5	2	5	8	1	12	6	3	2	7	5	5	8	15	4	3	5	1	10		0.11605	0.1573	0.02285	0.04872	0.12727	0.10543	0.09374	0.0571	0.12581	0.02309	0.08287	0	0	0.01926
	AgB01_g550	-	-	-		0	0	0	0	0	0	0	0	0	0	0	0	0	0	0	0	0	0	0	0	0	0	0	0	0	0	0	0	0		0	0	0	0	0	0	0	0	0	0	0	0	0	0
	AgB01_g551	-	IPR008160:Collagen triple helix repeat;	-		3	2	2	2	5	4	2	3	4	8	4	4	5	7	6	3	2	11	3	8	2	4	4	0	3	3	8	5	2		0.43817	0.5197	0.5177	0.27592	0.54918	0.15923	0.26545	0.21561	0.20359	0.17438	0.20861	0.17643	0.27393	0.29084
	AgB01_g553	-	IPR001322:Lamin tail domain;IPR001664:Intermediate filament protein;IPR016451:Intermediate filament, ifa/ifb;IPR018039:Intermediate filament protein, conserved site;IPR036415:Lamin tail domain superfamily;	molecular_function:GO:0005198:structural molecule activity|cellular_component:GO:0005882:intermediate filament;		1481	1167	885	788	1212	1897	1639	2349	3168	1317	1673	2580	1020	1494	1458	1871	1998	1659	1495	2270	2175	1152	1958	1761	850	2048	1997	1634	1372		43.0793	53.4571	60.629	66.268	75.1019	83.4576	36.2482	70.937	48.4381	49.0382	44.4876	69.6813	103.373	111.013
	AgB01_g554	-	IPR000276:G protein-coupled receptor, rhodopsin-like;IPR017452:GPCR, rhodopsin-like, 7TM;	molecular_function:GO:0004930:G protein-coupled receptor activity|biological_process:GO:0007186:G protein-coupled receptor signaling pathway|cellular_component:GO:0016021:integral component of membrane;cellular_component:GO:0016021:integral component of membrane;		37	36	36	39	48	56	35	30	52	40	42	36	28	40	34	60	42	30	41	38	34	20	40	59	34	49	29	48	36		2.53576	3.069	3.03168	3.89698	2.69582	2.79748	3.10905	3.63933	2.59487	3.24376	3.88043	3.19071	2.83092	3.90727
	AgB01_g555	-	-	-		3	3	0	1	0	3	0	0	0	0	4	1	2	3	0	3	4	0	0	5	0	2	0	2	2	0	2	1	0		0.12467	0.15844	0	0	0.24416	0	0.12589	0	0.14482	0.18607	0	0	0	0
	AgB01_g556	K13291:234:TUT: terminal uridylyltransferase [EC:2.7.7.52]	IPR002058:PAP/25A-associated;	-		19	11	12	8	3	6	4	6	19	19	11	6	8	9	5	24	22	26	9	17	19	18	25	18	5	6	13	10	16		0.15185	0.14473	0.09344	0.17929	0.25277	0.32765	0.09583	0.0934	0.27928	0.20773	0.2711	0.07643	0.11867	0.29922
	AgB01_g557	-	-	-		0	1	0	0	0	1	0	0	0	0	2	1	0	0	2	0	2	0	0	1	0	0	0	0	0	0	0	0	0		0	0	0.04157	0	0.01654	0	0	0	0	0.021	0	0	0	0
	AgB01_g558	-	IPR002486:Nematode cuticle collagen, N-terminal;	molecular_function:GO:0042302:structural constituent of cuticle;		1	1	0	0	0	0	0	0	0	0	1	1	0	0	0	0	0	0	1	0	0	0	0	5	0	0	0	0	0		0	0	0	0.05571	0	0	0	0	0.04111	0.05281	0	0	0	0
	AgB01_g559	-	-	-		6	11	3	8	8	2	8	4	16	4	7	7	3	6	2	9	9	8	14	12	13	11	6	5	4	4	3	7	5		0.1556	0.26365	0.10214	0.76211	0.48757	0.6126	0.20949	0.17015	0.241	0.56765	0.1852	0.41769	0.21618	0.68855
	AgB01_g560	K19719:57:COL2A: collagen, type II, alpha	-	-		5	5	1	0	7	4	0	5	9	3	10	0	3	3	0	7	5	9	1	3	2	1	0	11	1	0	2	1	0		0.03796	0.03216	0	0.01328	0.02973	0.02299	0.01278	0	0.04899	0.06294	0.01506	0	0.06592	0.09448
	AgB01_g561	K19721:40:COL5AS: collagen, type V/XI/XXIV/XXVII, alpha	-	-		0	1	0	1	0	0	0	0	0	0	0	0	1	0	0	0	0	0	0	0	0	0	0	0	0	0	0	0	0		0.02176	0	0	0	0	0	0	0	0	0.02165	0	0	0	0
	AgB01_g562	-	IPR022091:TATA element modulatory factor 1 TATA binding;	-		0	0	0	0	0	2	0	0	0	1	0	1	0	0	0	1	3	0	2	2	1	0	0	2	0	1	3	2	1		0	0	0	0.05802	0.04331	0.02511	0	0.02267	0	0	0	0	0	0
	AgB01_g563	K11446:27:KDM5: [histone H3]-trimethyl-L-lysine4 demethylase [EC:1.14.11.67]	-	-		4	5	3	5	5	5	1	4	7	3	6	2	6	10	3	9	11	9	4	12	14	5	2	13	1	3	8	5	4		1.09252	1.54264	0.53784	0.76442	1.71166	2.31604	0.18386	0.448	0.56403	0.90583	0.65017	0.18329	0.75892	1.05754
	AgB01_g564	-	-	-		10	5	5	5	4	10	7	3	14	15	7	12	18	8	10	25	20	12	10	15	27	11	22	19	5	10	8	18	13		0.46791	0.17618	0.25594	0.27282	0.30545	0.63766	0.13124	0.21319	0.2013	0.12932	0.1547	0.18317	0.08126	0.30195
	AgB01_g565	-	-	-		2	5	3	3	2	3	7	4	9	11	2	8	4	0	4	0	4	1	5	2	2	1	0	0	5	0	0	0	2		0.07548	0	0.07432	0.09902	0.02956	0.03429	0.09526	0	0.02923	0.09387	0.06738	0.13296	0.07865	0.1409
	AgB01_g566	-	IPR013087:Zinc finger C2H2-type;IPR036236:Zinc finger C2H2 superfamily;	molecular_function:GO:0003676:nucleic acid binding;		10	1	3	8	6	8	9	7	13	5	9	12	5	8	3	13	4	6	8	6	6	10	15	7	4	6	11	7	9		0.2028	0.2749	0.1198	0.34055	0.19063	0.2211	0.16381	0.19958	0.31409	0.04035	0.14482	0.36745	0.29583	0.43748
	AgB01_g567	K19382:41:TCTN1_3: tectonic-1/3	-	-		16	10	9	18	28	18	12	13	38	8	14	22	12	30	27	23	14	27	17	24	36	15	25	45	19	21	39	37	22		0.44243	0.93708	0.98014	0.65783	0.69316	1.20589	0.70733	0.63498	0.45683	0.36683	0.39495	0.44537	0.49942	1.16244
	AgB01_g568	K01363:192:CTSB: cathepsin B [EC:3.4.22.1]	IPR000169:Cysteine peptidase, cysteine active site;IPR000668:Peptidase C1A, papain C-terminal;	biological_process:GO:0006508:proteolysis|molecular_function:GO:0008234:cysteine-type peptidase activity;		9	6	1	1	10	13	12	3	15	5	12	9	3	5	15	8	16	8	14	5	13	7	13	10	0	12	12	6	11		0.11343	0.16016	0.55839	0.55553	0.14809	0.44655	0	0.37209	0.26351	0.2257	0.045	0.45671	0.11819	0.47054
	AgB01_g569	-	IPR006153:Cation/H+ exchanger;	biological_process:GO:0006812:cation transport|molecular_function:GO:0015299:solute:proton antiporter activity|cellular_component:GO:0016021:integral component of membrane|biological_process:GO:0055085:transmembrane transport;		4	14	9	17	18	19	16	20	24	17	22	18	14	22	25	21	35	26	27	29	31	12	27	27	15	19	24	13	18		0.84641	1.12684	1.48816	1.71321	1.37344	1.70276	0.91568	0.94207	0.18727	0.84213	0.64763	0.97374	1.25991	1.20388
	AgB01_g570	-	-	-		0	0	0	0	0	0	0	0	0	0	0	0	0	0	0	0	0	0	1	0	0	0	0	0	0	0	0	0	0		0	0	0	0.46973	0	0	0	0	0	0	0	0	0	0
	AgB01_g571	K00738:316:MGAT4A_B: alpha-1,3-mannosylglycoprotein beta-1,4-N-acetylglucosaminyltransferase A/B [EC:2.4.1.145]	IPR006759:Glycosyl transferase family 54;IPR008979:Galactose-binding-like domain superfamily;	biological_process:GO:0005975:carbohydrate metabolic process|cellular_component:GO:0016020:membrane|molecular_function:GO:0016758:transferase activity, transferring hexosyl groups;		21	14	26	14	13	20	16	18	47	27	24	12	24	15	30	23	37	21	17	31	30	10	20	48	14	21	22	10	13		0.38091	0.20169	0.46879	0.28317	0.38541	0.43258	0.22435	0.27334	0.2581	0.22107	0.49114	0.25562	0.29767	0.6189
	AgB01_g572	-	-	-		0	0	0	0	0	0	0	0	0	0	0	0	0	0	0	0	2	0	0	1	0	0	0	1	0	0	0	0	1		0	0	0	0	0.27181	0	0	0	0	0	0	0	0	0
	AgB01_g573	K15430:310:TRM11: tRNA (guanine10-N2)-methyltransferase [EC:2.1.1.214]	IPR000241:Putative RNA methylase domain;IPR002052:DNA methylase, N-6 adenine-specific, conserved site;IPR016691:tRNA guanosine-2'-O-methyltransferase, TRM11;IPR029063:S-adenosyl-L-methionine-dependent methyltransferase;	molecular_function:GO:0003676:nucleic acid binding|molecular_function:GO:0008168:methyltransferase activity|biological_process:GO:0032259:methylation;molecular_function:GO:0008168:methyltransferase activity;		4	6	7	5	7	4	1	5	4	5	2	5	9	4	7	12	12	9	7	2	9	4	5	14	5	5	15	6	10		0.31656	0.11919	0.24242	0.25841	0.05511	0.2876	0.17757	0.14423	0.10895	0.20997	0.29305	0.03541	0.18325	0.11673
	AgB01_g574	-	IPR002018:Carboxylesterase, type B;IPR019819:Carboxylesterase type B, conserved site;IPR029058:Alpha/Beta hydrolase fold;	-		57	42	41	34	37	48	39	42	65	65	44	46	77	67	59	113	84	86	75	92	99	99	130	116	51	65	103	78	82		0.81141	0.59815	0.61215	0.82948	0.75944	0.94781	0.54265	0.56174	0.46514	0.44034	0.51423	0.4137	0.46116	0.5683
	AgB01_g575	-	IPR004839:Aminotransferase, class I/classII;IPR015421:Pyridoxal phosphate-dependent transferase, major domain;IPR015424:Pyridoxal phosphate-dependent transferase;	molecular_function:GO:0003824:catalytic activity;biological_process:GO:0009058:biosynthetic process|molecular_function:GO:0030170:pyridoxal phosphate binding;		6	1	2	7	3	0	6	2	7	3	5	5	1	5	4	9	8	8	1	6	5	6	15	7	3	3	2	6	2		0.06763	0.2865	0.26637	0.07098	0.31789	0.30724	0.20487	0.1664	0.31426	0.06729	0.161	0.4085	0.14095	0.39281
	AgB01_g576	-	IPR015421:Pyridoxal phosphate-dependent transferase, major domain;IPR015424:Pyridoxal phosphate-dependent transferase;	molecular_function:GO:0003824:catalytic activity;		1	1	1	0	0	0	1	1	0	1	0	0	1	0	0	0	2	2	0	1	1	1	0	1	1	0	3	0	0		0.1847	0	0	0	0.14469	0.16781	0.18649	0	0.14303	0.18377	0.21983	0.18592	0.19245	0
	AgB01_g577	K22037:274:inx: innexin	IPR000990:Innexin;	cellular_component:GO:0005921:gap junction;		1	1	1	1	4	1	2	1	1	1	1	1	1	1	0	3	4	2	1	0	8	3	4	1	0	3	2	2	1		0.02169	0.01838	0	0.02277	0	0.15767	0	0.05337	0.0168	0.02158	0.02582	0.04367	0.0226	0.018
	AgB01_g578	K01800:166:maiA: maleylacetoacetate isomerase [EC:5.2.1.2]	IPR004045:Glutathione S-transferase, N-terminal;IPR005955:Glutathione S-transferases, class Zeta;IPR010987:Glutathione S-transferase, C-terminal-like;IPR034330:Glutathione S-transferases, class Zeta , C-terminal;IPR036249:Thioredoxin-like superfamily;IPR036282:Glutathione S-transferase, C-terminal domain superfamily;	molecular_function:GO:0003824:catalytic activity|cellular_component:GO:0005737:cytoplasm|biological_process:GO:0009072:aromatic amino acid family metabolic process;molecular_function:GO:0005515:protein binding;		0	2	0	1	0	1	0	0	0	2	2	4	2	0	1	1	1	1	0	3	0	0	0	1	0	1	1	1	1		0.03424	0	0.01686	0	0.04023	0	0	0.01404	0	0.03407	0	0	0	0
	AgB01_g580	-	-	-		0	0	0	0	0	0	0	0	1	0	0	0	0	0	2	0	0	1	0	0	0	0	0	1	0	0	0	0	0		0	0	0.0646	0	0	0	0	0	0	0	0	0	0	0.02722
	AgB01_g581	K07374:547:TUBA: tubulin alpha	IPR000217:Tubulin;IPR002452:Alpha tubulin;IPR003008:Tubulin/FtsZ, GTPase domain;IPR008280:Tubulin/FtsZ, C-terminal;IPR013838:Beta tubulin, autoregulation binding site;IPR017975:Tubulin, conserved site;IPR018316:Tubulin/FtsZ, 2-layer sandwich domain;IPR023123:Tubulin, C-terminal;IPR036525:Tubulin/FtsZ, GTPase domain superfamily;IPR037103:Tubulin/FtsZ, C-terminal domain superfamily;	molecular_function:GO:0003924:GTPase activity;molecular_function:GO:0005200:structural constituent of cytoskeleton|molecular_function:GO:0005525:GTP binding|cellular_component:GO:0005874:microtubule|biological_process:GO:0007017:microtubule-based process;molecular_function:GO:0005525:GTP binding|cellular_component:GO:0005874:microtubule|biological_process:GO:0007017:microtubule-based process;cell…		0	0	0	0	0	1	0	0	0	2	0	0	1	0	0	0	0	0	1	1	0	2	2	2	0	0	0	0	0		0.06725	0	0	0.07058	0.05268	0	0	0	0	0	0	0	0	0
	AgB01_g582	-	IPR018630:RZZ complex, subunit Zwilch;	biological_process:GO:0007093:mitotic cell cycle checkpoint|cellular_component:GO:1990423:RZZ complex;		8	8	5	9	9	6	6	2	5	7	4	5	7	3	4	6	4	2	7	9	11	1	1	14	4	10	4	9	8		0.28685	0.10415	0.16139	0.30106	0.28891	0.40954	0.16551	0.33608	0.25387	0.32617	0.24387	0.2475	0.0854	0.17
	AgB01_g583	-	-	-		2	0	6	2	1	3	3	3	3	1	1	0	1	2	2	2	4	4	2	2	1	3	2	10	1	2	2	2	3		0.04537	0.07688	0.08935	0.09524	0.07109	0.04122	0.04582	0.07442	0.07028	0	0.32403	0.13703	0.14184	0.11294
	AgB01_g584	K07023:186:putative hydrolases of HD superfamily	IPR003607:HD/PDEase domain;IPR006674:HD domain;	-		13	11	12	8	8	19	6	8	13	5	10	18	19	10	16	19	7	11	14	13	8	7	9	15	9	14	16	6	8		1.97828	0.8821	1.64024	1.52987	1.06031	0.75677	0.94618	1.19546	1.04819	1.13952	1.48711	0.62886	0.86792	1.12304
	AgB01_g586	-	-	-		8	5	0	6	1	0	2	3	3	3	5	3	0	1	0	10	7	7	3	4	6	10	6	7	1	0	4	8	0		0	0.02845	0	0.10574	0.10523	0.18306	0.03391	0	0.20805	0.16706	0	0.06761	0.10497	0.08359
	AgB01_g587	K12047:378:MGAM: maltase-glucoamylase [EC:3.2.1.20 3.2.1.3]	IPR000322:Glycoside hydrolase family 31;IPR000519:P-type trefoil domain;IPR011013:Galactose mutarotase-like domain superfamily;IPR017853:Glycoside hydrolase superfamily;IPR030458:Glycosyl hydrolases family 31, active site;IPR031727:Galactose mutarotase, N-terminal barrel;	molecular_function:GO:0003824:catalytic activity|biological_process:GO:0005975:carbohydrate metabolic process|molecular_function:GO:0030246:carbohydrate binding;molecular_function:GO:0004553:hydrolase activity, hydrolyzing O-glycosyl compounds|biological_process:GO:0005975:carbohydrate metabolic process;		8	5	5	6	5	16	4	9	9	11	13	8	21	18	17	22	38	24	20	23	24	19	24	36	18	23	32	14	20		0.52725	0.38288	0.42025	0.52702	0.45236	0.54746	0.45632	0.47359	0.15554	0.1249	0.14942	0.10109	0.23545	0.18748
	AgB01_g588	K06636:272:SMC1: structural maintenance of chromosome 1	IPR010935:SMCs flexible hinge;IPR036277:SMCs flexible hinge superfamily;	molecular_function:GO:0005515:protein binding|molecular_function:GO:0005524:ATP binding|cellular_component:GO:0005694:chromosome|biological_process:GO:0051276:chromosome organization;		9	4	5	6	7	7	4	4	13	13	11	12	18	14	34	24	26	12	25	26	24	23	29	33	16	28	19	17	17		2.44019	1.60792	4.53821	3.55701	2.76109	2.95597	2.19013	3.11303	0.94484	0.53952	0.80677	0.54586	0.56502	1.46222
	AgB01_g589	-	-	-		15	21	4	12	18	13	7	8	14	12	13	6	7	22	17	21	23	19	15	8	14	15	21	18	12	11	16	14	15		0.30619	0.81528	0.73216	0.68863	0.27412	0.55637	0.53	0.39461	0.50811	0.91393	0.20825	0.30822	0.36463	0.5081
	AgB01_g590	K20405:257:NPRL2: nitrogen permease regulator 2-like protein	IPR009348:Nitrogen permease regulator 2;IPR009580:GPI biosynthesis protein Pig-F;	cellular_component:GO:0005789:endoplasmic reticulum membrane|biological_process:GO:0006506:GPI anchor biosynthetic process|cellular_component:GO:0016021:integral component of membrane;		157	105	84	91	102	129	98	106	125	130	139	124	114	156	143	222	150	112	105	155	132	129	103	190	100	120	148	95	82		7.89713	9.15537	9.75338	7.63393	8.4111	8.30762	6.9946	6.81743	8.42225	7.23685	6.92582	6.83376	7.65115	7.18446
	AgB01_g591	K03018:1674:RPC1: DNA-directed RNA polymerase III subunit RPC1 [EC:2.7.7.6]	IPR000722:RNA polymerase, alpha subunit;IPR006592:RNA polymerase, N-terminal;IPR007066:RNA polymerase Rpb1, domain 3;IPR007080:RNA polymerase Rpb1, domain 1;IPR007081:RNA polymerase Rpb1, domain 5;IPR007083:RNA polymerase Rpb1, domain 4;IPR035697:DNA-directed RNA polymerase III subunit RPC1, N-terminal;IPR035698:DNA-directed RNA polymerase III subunit RPC1, C-terminal;IPR038120:RNA polymerase Rpb…	molecular_function:GO:0003677:DNA binding|molecular_function:GO:0003899:DNA-directed 5'-3' RNA polymerase activity|biological_process:GO:0006351:transcription, DNA-templated;		2	9	2	5	2	16	3	3	8	4	7	7	1	5	4	9	21	11	2	11	8	4	2	23	4	5	7	5	4		0.02927	0.124	0.11528	0.06144	0.25223	0.21276	0.11823	0.12003	0.04534	0.26211	0.06968	0.0884	0.0915	0.1943
	AgB01_g592	-	IPR001534:Transthyretin-like;IPR038479:Transthyretin-like superfamily;	cellular_component:GO:0005615:extracellular space;		140	129	73	66	87	116	159	151	166	104	117	97	119	178	164	114	131	100	119	167	190	130	155	193	166	190	136	121	146		3.75071	4.75306	5.08939	3.93648	4.12326	5.44075	5.28292	4.91129	3.41711	4.04532	2.73853	5.04467	4.95908	4.34105
	AgB01_g593	-	IPR001507:Zona pellucida domain;	-		420	314	243	166	234	379	371	272	363	310	366	300	194	254	168	175	192	120	177	321	224	318	337	374	264	317	393	279	253		11.1774	12.3982	9.53023	10.703	14.4878	11.7254	15.3583	14.9787	18.7393	17.9997	16.6638	21.517	16.3292	17.3527
	AgB01_g594	-	IPR001534:Transthyretin-like;IPR038479:Transthyretin-like superfamily;	cellular_component:GO:0005615:extracellular space;		769	658	615	391	692	1011	1015	1298	1904	682	1079	1519	818	1298	1576	1457	1298	1311	1364	1770	1515	1020	1524	1552	1107	2213	1581	1336	1136		120.522	162.022	228.625	210.922	204.288	202.798	164.687	267.405	87.7412	96.4572	107.849	150.539	199.271	232.755
	AgB01_g595	-	-	-		59	63	49	35	56	64	44	62	52	61	67	31	41	45	40	56	49	48	43	54	61	29	33	56	62	64	38	48	38		2.96942	2.76113	2.85234	3.26851	3.06364	4.0138	4.53396	3.80139	3.30905	4.53966	4.22388	3.20781	4.67881	3.12471
	AgB01_g596	-	-	-		3	0	0	4	1	3	8	8	0	4	2	2	1	1	1	7	4	4	2	3	2	2	4	3	3	3	2	1	2		0.18144	0.15372	0.17865	0.38086	0.42641	0.3297	0.54962	0.44642	0.42153	0	0	1.46118	1.51249	0
	AgB01_g597	K01738:427:cysK: cysteine synthase [EC:2.5.1.47]	IPR001216:Cysteine synthase/cystathionine beta-synthase, pyridoxal-phosphate attachment site;IPR001926:Pyridoxal-phosphate dependent enzyme;IPR005856:Cysteine synthase;IPR005859:Cysteine synthase CysK;IPR036052:Tryptophan synthase beta subunit-like PLP-dependent enzyme;	molecular_function:GO:0004124:cysteine synthase activity|biological_process:GO:0006535:cysteine biosynthetic process from serine;biological_process:GO:0006535:cysteine biosynthetic process from serine;		202	152	174	117	128	152	190	140	173	159	173	104	139	210	200	185	139	102	168	183	191	110	109	154	137	214	128	90	94		15.3746	19.6786	21.7808	19.5026	15.8561	19.1938	15.3006	19.4123	17.3023	16.7274	22.9069	21.1549	16.1352	15.8765
	AgB01_g598	-	IPR001506:Peptidase M12A;IPR006026:Peptidase, metallopeptidase;IPR024079:Metallopeptidase, catalytic domain superfamily;	molecular_function:GO:0004222:metalloendopeptidase activity|biological_process:GO:0006508:proteolysis;biological_process:GO:0006508:proteolysis|molecular_function:GO:0008237:metallopeptidase activity|molecular_function:GO:0008270:zinc ion binding;molecular_function:GO:0008237:metallopeptidase activity;		0	0	0	0	0	0	1	0	0	0	1	0	0	0	0	0	0	0	0	0	0	0	0	0	0	0	0	0	0		0	0	0	0	0	0	0	0	0	0	0	0.19927	0	0
	AgB01_g599	-	IPR000884:Thrombospondin type-1 (TSP1) repeat;IPR036383:Thrombospondin type-1 (TSP1) repeat superfamily;	-		2	3	0	0	2	5	0	0	6	0	4	2	0	0	1	0	3	2	0	2	0	0	1	4	0	4	0	0	1		0	0	0.07857	0	0.12502	0	0	0.26178	0.12359	0.23818	0	0	0	0.39725
	AgB01_g600	K04944:251:KCNN3: potassium intermediate/small conductance calcium-activated channel subfamily N member 3	IPR004178:Calmodulin-binding domain;IPR013099:Potassium channel domain;IPR015449:Potassium channel, calcium-activated, SK;IPR036122:SK, calmodulin-binding domain superfamily;	molecular_function:GO:0005516:calmodulin binding|biological_process:GO:0006813:potassium ion transport|molecular_function:GO:0015269:calcium-activated potassium channel activity|cellular_component:GO:0016021:integral component of membrane;biological_process:GO:0006813:potassium ion transport|cellular_component:GO:0016021:integral component of membrane|molecular_function:GO:0016286:small conductan…		2	0	3	2	1	3	1	2	0	3	3	1	0	0	3	1	5	5	0	0	1	0	2	2	1	0	7	3	3		0	0	0.13717	0	0	0.04219	0.04689	0	0.07192	0	0.16582	0.04675	0.09678	0
	AgB01_g601	K12304:326:CANT1: soluble calcium-activated nucleotidase 1 [EC:3.6.1.6]	IPR009283:Apyrase;IPR036258:Apyrase superfamily;	molecular_function:GO:0005509:calcium ion binding|molecular_function:GO:0017110:nucleoside-diphosphatase activity;		8	8	4	5	7	14	7	6	7	10	13	4	4	7	11	14	25	21	15	20	13	14	13	46	13	12	16	11	19		0.12772	0.18935	0.34581	0.50266	0.50024	0.37711	0.41911	0.31423	0.19781	0.25414	0.15201	0.22499	0.19962	0.18544
	AgB01_g602	K14686:141:SLC31A1: solute carrier family 31 (copper transporter), member 1	IPR007274:Ctr copper transporter;	molecular_function:GO:0005375:copper ion transmembrane transporter activity|cellular_component:GO:0016021:integral component of membrane|biological_process:GO:0035434:copper ion transmembrane transport;		0	2	0	2	2	1	1	1	0	1	2	1	3	1	3	2	2	4	0	0	1	0	3	2	2	2	2	2	5		0.08649	0.02442	0.08515	0	0	0.02619	0.05822	0.04729	0	0.05737	0	0.02902	0.03004	0
	AgB01_g603	-	IPR000463:Cytosolic fatty-acid binding;IPR012674:Calycin;	molecular_function:GO:0008289:lipid binding;		0	0	0	0	0	0	0	0	0	0	0	0	0	0	0	0	0	0	0	0	0	0	0	1	0	0	0	0	0		0	0	0	0	0	0	0	0	0	0	0	0	0	0
	AgB01_g604	K12394:13:AP1S1_2: AP-1 complex subunit sigma 1/2	-	-		0	0	0	0	0	0	0	0	0	0	0	0	0	0	0	1	0	0	0	0	0	2	0	2	0	0	0	0	0		0	0	0	0	0	0	0	0	0	0	0	0	0	0
	AgB01_g605	K08756:53:FABP7: fatty acid-binding protein 7, brain	IPR000463:Cytosolic fatty-acid binding;IPR012674:Calycin;	molecular_function:GO:0008289:lipid binding;		561	492	360	513	424	310	447	337	274	620	400	361	604	551	613	869	616	598	546	562	442	579	621	826	485	364	481	428	520		19.2098	14.8465	19.1955	18.2252	14.0016	12.7716	15.5749	9.49427	13.817	15.5685	13.6275	14.3107	11.1679	7.23029
	AgB01_g606	-	-	-		0	0	0	0	0	0	0	0	0	0	0	0	0	0	0	0	0	0	0	0	0	0	0	0	0	0	0	0	0		0	0	0	0	0	0	0	0	0	0	0	0	0	0
	AgB01_g607	K17337:54:CRABP1: cellular retinoic acid-binding protein 1	IPR000463:Cytosolic fatty-acid binding;IPR012674:Calycin;	molecular_function:GO:0008289:lipid binding;		606	427	427	541	487	368	428	351	343	606	450	362	946	939	779	969	672	612	654	785	638	723	714	699	720	703	507	530	478		45.392	38.1716	36.8028	32.9352	29.5063	27.813	34.8835	27.6642	22.5177	20.3851	24.3862	20.6729	17.549	13.6553
	AgB01_g608	K15425:122:PPP4R2: serine/threonine-protein phosphatase 4 regulatory subunit 2	IPR015267:Protein phosphatase 4 core regulatory subunit R2;	molecular_function:GO:0019888:protein phosphatase regulator activity|cellular_component:GO:0030289:protein phosphatase 4 complex;		0	0	0	0	0	0	0	1	0	1	0	0	0	0	0	0	1	0	0	0	1	0	0	2	0	0	1	0	0		0	0	0	0	0	0.02374	0	0	0	0	0	0	0.02723	0
	AgB01_g609	-	-	-		2	0	0	0	0	1	0	0	1	1	2	0	1	0	0	0	0	0	0	0	0	0	0	1	0	0	0	1	1		0.02772	0	0	0	0	0	0	0	0.04294	0	0	0	0	0.023
	AgB01_g610	-	-	-		2	7	2	2	1	6	0	1	4	1	0	0	0	7	3	4	0	3	0	8	7	4	2	9	1	4	1	2	2		0	0.11085	0.05521	0	0.11714	0.11887	0.01887	0.06132	0.02895	0.13018	0.04449	0	0.01948	0.06203
	AgB01_g611	K20223:704:IPO7: importin-7	IPR001494:Importin-beta, N-terminal domain;IPR011989:Armadillo-like helical;IPR016024:Armadillo-type fold;	molecular_function:GO:0005488:binding;biological_process:GO:0006886:intracellular protein transport|molecular_function:GO:0008536:Ran GTPase binding;		1	3	3	0	2	7	2	2	4	7	5	4	10	3	1	4	11	5	2	13	1	2	11	10	1	3	2	2	2		0.23578	0.05992	0.02321	0.04949	0.2401	0.02142	0.02381	0.05801	0.01826	0.07037	0.08419	0.04747	0.04913	0.07825
	AgB01_g612	K11729:81:ACAD10: acyl-CoA dehydrogenase family member 10	IPR006439:HAD hydrolase, subfamily IA;IPR011945:Predicted HAD-superfamily phosphatase, subfamily IA/Epoxide hydrolase, N-terminal;IPR023198:Phosphoglycolate phosphatase-like, domain 2;IPR023214:HAD superfamily;IPR036412:HAD-like superfamily;	biological_process:GO:0008152:metabolic process|molecular_function:GO:0016787:hydrolase activity;		71	56	43	59	67	55	33	39	69	52	91	27	42	42	49	91	102	60	44	75	54	45	52	88	44	70	75	39	53		1.74615	1.47934	2.00578	1.9199	2.44259	2.03969	1.84707	2.38674	2.28589	2.31641	2.12779	1.38107	1.68948	2.38013
	AgB01_g613	-	-	-		0	0	0	0	0	0	1	0	0	1	0	0	0	0	0	0	0	0	0	0	0	0	0	1	0	0	0	0	0		0	0	0	0	0	0	0	0	0	0	0	0.45053	0	0
	AgB01_g614	K10703:193:HACD: very-long-chain (3R)-3-hydroxyacyl-CoA dehydratase [EC:4.2.1.134]	IPR007052:CS domain;IPR007482:Protein-tyrosine phosphatase-like, PTPLA;IPR008978:HSP20-like chaperone;	-		261	239	180	179	198	197	283	233	369	249	246	252	235	282	237	301	259	251	282	340	263	267	340	363	259	280	278	286	284		3.16662	3.21932	3.14435	3.98815	3.58892	3.21975	3.52392	3.09429	2.72353	3.20421	2.88688	3.83869	3.27145	4.12547
	AgB01_g615	-	-	-		2	7	2	1	3	4	5	1	5	2	14	1	0	0	1	12	6	9	5	2	5	3	7	23	1	2	7	2	3		0	0	0.03259	0.17369	0.05186	0.15036	0.03342	0.05429	0.05126	0.23052	0.07879	0.16659	0.03449	0.13731
	AgB01_g616	K12818:362:DHX8: ATP-dependent RNA helicase DHX8/PRP22 [EC:3.6.4.13]	IPR001650:Helicase, C-terminal;IPR001841:Zinc finger, RING-type;IPR002464:DNA/RNA helicase, ATP-dependent, DEAH-box type, conserved site;IPR002867:IBR domain;IPR007502:Helicase-associated domain;IPR011545:DEAD/DEAH box helicase domain;IPR011709:Domain of unknown function DUF1605;IPR013083:Zinc finger, RING/FYVE/PHD-type;IPR014001:Helicase superfamily 1/2, ATP-binding domain;IPR027417:P-loop conta…	molecular_function:GO:0003676:nucleic acid binding|molecular_function:GO:0005524:ATP binding;molecular_function:GO:0004386:helicase activity;		7	7	2	4	7	6	4	8	7	5	12	12	5	7	2	14	12	18	6	7	4	10	7	14	6	3	5	6	11		0.08382	0.09942	0.03301	0.10556	0.09192	0.06092	0.10156	0.04124	0.09087	0.11675	0.0399	0.0675	0.13974	0.09736
	AgB01_g617	K12815:38:DHX38: pre-mRNA-splicing factor ATP-dependent RNA helicase DHX38/PRP16 [EC:3.6.4.13]	-	-		1	4	0	0	0	8	0	1	1	1	7	0	0	1	9	0	1	2	3	1	1	4	3	6	0	0	2	0	1		0	0.03565	0.37293	0.13251	0.03297	0.03824	0	0	0.03259	0.16749	0	0	0.04385	0.03492
	AgB01_g618	K12818:131:DHX8: ATP-dependent RNA helicase DHX8/PRP22 [EC:3.6.4.13]	IPR001841:Zinc finger, RING-type;IPR002867:IBR domain;	-		3	3	0	1	2	2	2	0	3	2	7	5	2	1	3	10	9	9	0	2	9	0	1	5	0	2	4	4	2		0.04429	0.01876	0.06542	0	0.0347	0.18109	0	0.03633	0.05145	0.0661	0	0.04459	0	0.05513
	AgB01_g619	K03032:491:PSMD1: 26S proteasome regulatory subunit N2	IPR002015:Proteasome/cyclosome repeat;IPR011989:Armadillo-like helical;IPR016024:Armadillo-type fold;	molecular_function:GO:0005488:binding;		494	327	302	315	412	435	335	365	489	475	460	430	498	597	544	689	509	477	410	619	556	435	426	669	357	460	422	398	392		27.8004	28.2347	29.9003	24.0215	27.0689	28.1991	20.1228	21.0598	21.3557	18.1621	20.0658	18.8251	21.2311	22.6491
	AgB01_g620	K03032:321:PSMD1: 26S proteasome regulatory subunit N2	IPR011989:Armadillo-like helical;	-		108	53	67	96	87	80	66	75	85	102	89	75	142	129	102	116	66	69	72	138	80	86	75	122	68	84	46	56	45		14.3121	11.0152	10.1221	7.61627	10.8956	7.32562	6.92028	6.94336	8.42953	5.3148	8.03745	6.6962	7.87651	7.10811
	AgB01_g621	-	IPR003406:Glycosyl transferase, family 14;	molecular_function:GO:0008375:acetylglucosaminyltransferase activity|cellular_component:GO:0016020:membrane;		2	0	1	0	0	1	2	0	0	2	4	0	0	1	2	0	4	0	2	6	2	2	2	0	1	2	2	3	1		0	0.08011	0.1862	0.19848	0.44442	0.17181	0.09547	0.15509	0.14645	0	0.11254	0.19037	0	0
	AgB01_g622	-	IPR001309:Peptidase C14, p20 domain;IPR001315:CARD domain;IPR002138:Peptidase C14, caspase non-catalytic subunit p10;IPR011029:Death-like domain superfamily;IPR015917:Peptidase C14A, caspase catalytic domain;IPR016129:Peptidase family C14A, His active site;IPR029030:Caspase-like domain superfamily;IPR033139:Peptidase family C14A, cysteine active site;	molecular_function:GO:0004197:cysteine-type endopeptidase activity|biological_process:GO:0006508:proteolysis;molecular_function:GO:0008234:cysteine-type peptidase activity;biological_process:GO:0042981:regulation of apoptotic process;		3	3	0	0	1	6	1	0	2	0	7	1	0	1	4	0	3	4	0	0	0	2	2	4	1	0	2	0	1		0	0.01652	0.0768	0	0	0	0.01969	0	0.0453	0.05821	0	0.01963	0	0.03236
	AgB01_g623	-	-	-		0	5	1	1	1	11	1	1	4	0	5	2	1	2	2	6	9	3	2	9	7	4	2	4	1	0	0	1	1		0.0234	0.03965	0.04608	0.04912	0.16499	0.14883	0.02363	0	0	0.11642	0.02785	0.02356	0.02438	0.07767
	AgB01_g624	-	-	-		0	0	0	0	0	1	0	0	0	0	0	0	0	1	1	0	1	2	0	3	1	1	0	2	0	3	0	2	0		0	0.1885	0.21906	0	0.52287	0.20214	0	0.54741	0	0	0	0	0	0
	AgB01_g625	-	-	-		0	0	0	0	0	0	0	1	0	1	1	0	1	0	0	0	0	0	0	0	0	0	1	1	0	1	0	0	1		0.07529	0	0	0	0	0	0	0.06174	0	0	0	0	0.07845	0
	AgB01_g626	-	-	-		0	0	0	0	1	1	0	0	0	0	1	0	0	1	0	0	1	0	0	0	0	0	0	1	0	0	0	0	0		0	0.27715	0	0	0	0	0	0	0	0	0	0	0	0
	AgB01_g627	-	IPR029063:S-adenosyl-L-methionine-dependent methyltransferase;IPR030374:Polyamine biosynthesis domain;	-		0	0	0	0	0	0	0	0	0	0	0	0	0	0	0	1	0	0	0	0	0	0	0	0	0	0	0	0	0		0	0	0	0	0	0	0	0	0	0	0	0	0	0
	AgB01_g628	-	-	-		0	0	0	0	0	1	0	0	1	0	1	0	0	0	0	0	0	0	0	0	0	0	0	0	0	0	1	0	0		0	0	0	0	0	0	0	0	0	0	0	0	0	0.07527
	AgB01_g629	-	-	-		16	11	13	9	21	17	11	6	29	15	17	24	14	8	18	23	23	34	17	19	24	27	15	33	21	19	15	13	16		0.26089	0.1263	0.33026	0.33249	0.27736	0.40633	0.39514	0.29037	0.23089	0.20395	0.28834	0.20634	0.1165	0.44838
	AgB01_g630	-	-	-		57549	40613	35366	22683	28915	26027	36819	34919	52712	33683	38171	24781	38785	50098	32573	42926	40531	27504	31267	48592	46980	24255	20237	28509	38625	42951	24101	21652	18738		2356.86	2579.15	1948.87	1994.12	2313.08	2593.71	2369.94	2140.51	2708.14	2455.45	2557.9	2252.22	2211	2657.66
	AgB01_g631	-	-	-		0	0	0	0	0	0	0	0	0	0	1	0	0	0	0	0	4	0	1	1	0	1	0	0	0	0	0	1	1		0	0	0	0.38585	0.28799	0	0	0	0	0	0	0	0	0
	AgB01_g632	K00657:99:speG: diamine N-acetyltransferase [EC:2.3.1.57]	IPR000182:GNAT domain;IPR016181:Acyl-CoA N-acyltransferase;	-		15	9	9	3	8	6	7	5	15	12	8	7	13	19	12	29	22	7	21	10	7	17	16	23	21	12	11	12	9		0.61199	0.75778	0.55621	1.03756	0.36877	0.29939	0.9982	0.46329	0.54683	0.42154	0.50428	0.33172	0.24526	0.58588
	AgB01_g633	K23424:470:TMTC: protein O-mannosyl-transferase [EC:2.4.1.-]	IPR011990:Tetratricopeptide-like helical domain superfamily;IPR013026:Tetratricopeptide repeat-containing domain;IPR013618:Domain of unknown function DUF1736;IPR019734:Tetratricopeptide repeat;	molecular_function:GO:0005515:protein binding;		20	32	12	12	33	13	22	27	44	17	42	28	21	23	34	58	43	32	40	43	46	40	32	78	32	41	67	44	33		0.65653	0.60919	1.04657	1.31247	1.05308	1.30657	1.01015	1.05122	0.48421	0.99536	0.44652	0.69235	0.87954	1.14132
	AgB01_g634	-	-	-		10	6	8	13	19	13	8	11	22	19	10	34	30	39	37	49	62	36	19	31	35	31	29	33	10	21	34	29	35		0.93149	1.02591	1.13113	0.61916	0.75401	0.98733	0.31351	0.53475	0.24045	0.18535	0.29565	0.25004	0.35588	0.56676
	AgB01_g635	-	-	-		79	47	51	56	69	30	41	38	83	86	34	58	101	122	80	184	184	163	84	144	147	104	107	178	51	127	112	111	111		6.78945	6.948	5.2949	5.92635	7.58286	8.97779	3.46164	7.00152	4.11249	3.14345	4.08048	2.77438	2.66167	4.62926
	AgB01_g637	-	IPR004148:BAR domain;IPR027267:AH/BAR domain superfamily;	molecular_function:GO:0005515:protein binding|cellular_component:GO:0005737:cytoplasm;		29	24	13	25	14	23	20	28	23	38	54	9	35	30	16	24	23	30	28	31	33	16	16	25	32	24	21	17	20		1.11984	0.8132	0.50404	0.94024	0.77697	0.95927	1.0338	0.62976	0.71854	0.764	0.49506	0.64415	0.93347	0.61057
	AgB01_g638	-	-	-		2	6	0	0	1	8	0	0	0	0	3	0	0	0	0	0	1	0	1	1	1	0	0	1	0	0	0	2	0		0	0	0	0.12975	0.09684	0.11232	0	0	0.19147	0.738	0	0	0	0
	AgB01_g639	K20176:15:SGSM3: small G protein signaling modulator 3	-	-		0	0	1	6	1	1	3	1	0	2	2	3	1	2	1	1	0	1	0	1	0	0	0	5	2	3	5	1	0		0.19496	0.33034	0.19196	0	0.15272	0	0.39371	0.47967	0	0	0.23205	0.58876	0.20314	0
	AgB01_g640	-	-	-		0	0	0	0	0	0	0	0	0	0	0	0	0	0	0	0	0	0	0	0	0	0	0	1	0	0	0	0	0		0	0	0	0	0	0	0	0	0	0	0	0	0	0
	AgB01_g641	-	IPR002035:von Willebrand factor, type A;IPR036465:von Willebrand factor A-like domain superfamily;	-		1	0	0	0	1	0	0	0	1	0	4	0	0	0	0	0	2	5	0	1	0	1	1	2	2	0	0	0	1		0	0	0	0	0.02501	0	0.06448	0	0.02473	0	0	0	0	0.02649
	AgB01_g642	K06269:258:PPP1C: serine/threonine-protein phosphatase PP1 catalytic subunit [EC:3.1.3.16]	IPR004843:Calcineurin-like phosphoesterase domain, ApaH type;IPR006186:Serine/threonine-specific protein phosphatase/bis(5-nucleosyl)-tetraphosphatase;IPR029052:Metallo-dependent phosphatase-like;	molecular_function:GO:0016787:hydrolase activity;		11	6	4	11	14	4	5	8	10	11	13	6	9	20	8	27	10	11	13	5	17	11	11	25	6	11	15	12	10		0.34484	0.64921	0.3018	0.52277	0.15007	0.59178	0.23212	0.34565	0.32638	0.22873	0.18241	0.19285	0.31939	0.3179
	AgB01_g643	K19583:386:GK5: putative glycerol kinase 5 [EC:2.7.1.30]	IPR000577:Carbohydrate kinase, FGGY;IPR018484:Carbohydrate kinase, FGGY, N-terminal;IPR018485:Carbohydrate kinase, FGGY, C-terminal;	biological_process:GO:0005975:carbohydrate metabolic process|molecular_function:GO:0016773:phosphotransferase activity, alcohol group as acceptor;		1	2	0	0	0	6	1	1	4	1	3	4	4	6	1	3	5	3	2	1	4	2	4	8	0	5	4	2	3		0.05123	0.0651	0.01261	0.02688	0.01003	0.04654	0	0.05252	0.00992	0.02549	0	0.01289	0.01335	0.04251
	AgB01_g644	K09523:515:DNAJC3: DnaJ homolog subfamily C member 3	IPR001623:DnaJ domain;IPR011990:Tetratricopeptide-like helical domain superfamily;IPR013026:Tetratricopeptide repeat-containing domain;IPR019734:Tetratricopeptide repeat;IPR036869:Chaperone J-domain superfamily;	molecular_function:GO:0005515:protein binding;		1	2	2	0	0	1	3	2	2	1	3	1	0	2	3	5	7	4	1	6	1	0	4	6	4	3	2	0	2		0	0.02854	0.04976	0.01768	0.07918	0.0153	0.06804	0.04145	0.01305	0.03352	0.0401	0.05087	0.03511	0.02795
	AgB01_g645	K02918:176:RP-L35e: large subunit ribosomal protein L35e	IPR001854:Ribosomal protein L29/L35;IPR018254:Ribosomal protein L29, conserved site;IPR036049:Ribosomal protein L29/L35 superfamily;	molecular_function:GO:0003735:structural constituent of ribosome|cellular_component:GO:0005622:intracellular|cellular_component:GO:0005840:ribosome|biological_process:GO:0006412:translation;		241	146	136	124	187	170	198	178	181	193	177	140	89	105	132	146	121	119	90	111	100	82	83	169	101	97	99	85	86		7.6347	7.63094	11.1489	8.10287	7.45902	7.79364	8.74827	6.82415	16.0097	12.4609	13.8857	17.0976	15.9103	12.8825
	AgB01_g646	-	-	-		2	2	0	0	3	0	0	1	1	1	0	0	2	0	0	4	3	0	0	1	1	0	3	0	2	1	2	3	4		0.09807	0	0	0	0.03841	0.04455	0.09902	0.04021	0.07594	0.09757	0	0	0.05109	0.04068
	AgB01_g647	-	IPR019428:7TM GPCR, serpentine receptor class r (Str);	-		0	0	0	0	0	0	0	0	0	0	0	0	0	0	0	0	0	1	0	0	0	0	0	1	0	0	0	0	0		0	0	0	0	0	0	0	0	0	0	0	0	0	0
	AgB01_g648	-	IPR005331:Sulfotransferase;	molecular_function:GO:0008146:sulfotransferase activity|cellular_component:GO:0016021:integral component of membrane;		0	0	0	0	0	3	1	0	1	1	1	1	1	0	0	2	3	0	0	0	2	0	0	7	0	1	1	3	0		0.02027	0	0	0	0	0.03683	0	0.01662	0	0	0	0.0204	0	0.01682
	AgB01_g649	K09100:99:SIM: single-minded	IPR000014:PAS domain;IPR011598:Myc-type, basic helix-loop-helix (bHLH) domain;IPR035965:PAS domain superfamily;	molecular_function:GO:0046983:protein dimerization activity;		1	1	2	2	4	4	1	0	5	1	0	0	0	2	3	4	4	1	3	2	2	0	0	5	0	3	2	7	0		0	0.03129	0.05455	0.05815	0.02893	0.03356	0	0.04544	0.0143	0.01837	0.04396	0.01859	0	0.07661
	AgB01_g651	-	IPR002486:Nematode cuticle collagen, N-terminal;	molecular_function:GO:0042302:structural constituent of cuticle;		7215	3093	6132	5467	8874	6977	6530	6416	10056	8534	7565	6086	6572	8632	8176	7054	6270	5323	6327	8828	3712	3851	4047	5525	5475	6546	2979	3830	3893		401.416	446.679	491.692	405.592	422.393	205.989	337.661	327.905	341.27	187.963	445.787	401.494	408.337	509.615
	AgB01_g652	K09452:155:ARX: homeobox protein aristaless-related	IPR001356:Homeobox domain;IPR009057:Homeobox-like domain superfamily;IPR017970:Homeobox, conserved site;	molecular_function:GO:0003677:DNA binding;biological_process:GO:0006355:regulation of transcription, DNA-templated|molecular_function:GO:0043565:sequence-specific DNA binding;		5	0	7	3	2	3	5	9	20	11	15	14	20	14	10	11	11	13	12	14	15	5	7	12	4	28	18	10	9		0.53999	0.32024	0.26583	0.34004	0.2961	0.36795	0.10905	0.61999	0.10454	0	0.22495	0.13589	0.25319	0.44803
	AgB01_g653	K06225:20:PTCH1: patched 1	-	-		4	1	1	1	0	10	3	2	8	3	1	4	1	1	4	4	4	11	4	5	6	4	6	7	4	0	9	6	3		0.02445	0.02071	0.09628	0.10263	0.09575	0.13327	0.09874	0	0.07573	0.02432	0.0291	0.07383	0.05095	0.16227
	AgB01_g654	-	-	-		0	3	0	1	0	1	0	0	0	0	0	0	0	0	0	2	4	0	0	0	1	1	0	0	0	0	0	0	0		0	0	0	0	0	0.19191	0	0	0	0.63048	0	0	0	0
	AgB01_g655	-	-	-		0	0	0	0	0	0	0	0	0	0	1	0	0	0	2	0	2	0	0	2	0	0	2	1	0	0	0	0	0		0	0	0.76397	0	0.60782	0	0	0	0	0	0	0	0	0
	AgB01_g656	-	-	-		6	5	1	3	2	6	7	8	5	2	4	5	10	13	15	15	15	10	14	5	9	14	13	10	12	12	11	5	10		0.25355	0.27925	0.37446	0.37255	0.09931	0.20732	0.30721	0.24952	0.11781	0.12613	0.03018	0.17866	0.21135	0.10518
	AgB01_g657	K12397:108:AP3B: AP-3 complex subunit beta	IPR002553:Clathrin/coatomer adaptor, adaptin-like, N-terminal;IPR011989:Armadillo-like helical;	biological_process:GO:0006886:intracellular protein transport|biological_process:GO:0016192:vesicle-mediated transport|cellular_component:GO:0030117:membrane coat;		0	0	0	0	0	1	0	0	0	0	0	0	0	0	0	0	0	0	0	0	0	0	0	0	0	0	0	0	0		0	0	0	0	0	0	0	0	0	0	0	0	0	0
	AgB01_g658	-	IPR001611:Leucine-rich repeat;IPR032675:Leucine-rich repeat domain superfamily;	molecular_function:GO:0005515:protein binding;		24	20	30	22	25	20	25	18	28	14	23	36	18	31	27	52	29	34	27	29	20	17	8	35	20	22	28	16	15		0.58353	0.85142	0.86181	0.91865	0.73646	0.58906	0.65467	0.58491	0.60252	0.64509	1.15756	0.81584	0.60803	0.75313
	AgB01_g659	-	-	-		0	0	0	0	0	1	0	0	1	0	0	0	0	0	0	0	0	0	0	0	0	0	0	1	0	0	0	0	0		0	0	0	0	0	0	0	0	0	0	0	0	0	0.08417
	AgB01_g660	-	IPR001283:Cysteine-rich secretory protein, allergen V5/Tpx-1-related;IPR002413:Ves allergen;IPR003582:ShKT domain;IPR014044:CAP domain;IPR018244:Allergen V5/Tpx-1-related, conserved site;IPR035940:CAP superfamily;	cellular_component:GO:0005576:extracellular region;		102	85	57	91	97	61	70	46	128	142	89	65	108	142	141	167	202	157	102	165	126	108	95	171	84	86	109	98	120		4.33037	4.82365	5.5664	4.29235	5.18253	4.58997	3.40078	2.82797	3.16712	3.3909	2.72022	2.82532	1.92183	4.25825
	AgB01_g661	K14553:131:UTP18: U3 small nucleolar RNA-associated protein 18	IPR015943:WD40/YVTN repeat-like-containing domain superfamily;IPR036322:WD40-repeat-containing domain superfamily;	molecular_function:GO:0005515:protein binding;		13	7	8	10	16	12	13	9	26	15	30	26	16	25	19	24	29	15	19	18	17	17	16	32	17	25	23	28	18		0.59965	0.79379	0.70111	0.74735	0.52845	0.57885	0.64332	0.76841	0.3773	0.26102	0.35686	0.49044	0.35146	0.80848
	AgB01_g662	-	IPR001666:Phosphatidylinositol transfer protein;IPR023393:START-like domain superfamily;	molecular_function:GO:0005548:phospholipid transporter activity|cellular_component:GO:0005622:intracellular|biological_process:GO:0015914:phospholipid transport;		0	0	0	0	0	1	1	0	0	1	2	0	0	0	0	0	1	0	0	3	0	2	1	7	3	2	1	2	1		0	0	0	0	0.13611	0	0.17544	0.095	0	0	0	0.0583	0	0
	AgB01_g663	-	-	-		0	2	0	0	0	0	0	0	0	0	0	0	0	0	0	0	0	1	0	0	0	0	0	0	0	0	1	0	0		0	0	0	0	0	0	0	0	0	0.36063	0	0	0	0
	AgB01_g664	-	-	-		1	0	0	0	0	0	1	1	0	0	0	0	0	0	0	0	0	0	0	1	1	0	0	0	1	2	0	0	0		0	0	0	0	0.0638	0.07399	0.08223	0.13358	0.06307	0	0	0.08198	0.08486	0
	AgB01_g665	-	-	-		20	14	13	9	20	28	24	27	33	14	18	34	32	26	35	55	38	40	44	62	35	25	36	32	43	48	27	28	19		4.34574	2.9914	4.6799	6.27135	6.59573	4.31838	5.89632	5.34601	2.10333	1.89164	2.10129	3.28091	3.82063	3.71833
	AgB01_g666	-	IPR012292:Globin/Protoglobin;	molecular_function:GO:0019825:oxygen binding|molecular_function:GO:0020037:heme binding;		0	1	0	0	0	0	0	4	1	0	0	0	1	0	1	1	0	0	1	1	0	0	2	3	1	3	0	0	0		0.41732	0	0.41089	0.43799	0.32691	0	0.42138	1.02676	0	0.41521	0	0	1.73936	0.34625
	AgB01_g667	-	IPR007000:Phospholipase B-like;	-		905	896	745	621	797	648	529	627	898	859	696	543	789	850	650	951	671	729	575	1027	861	705	539	864	687	907	580	597	561		33.7103	30.7675	27.3435	25.7839	34.3727	33.4217	29.6375	31.7811	29.9432	38.0882	37.8853	22.7516	27.9133	31.8334
	AgB01_g669	-	-	-		0	0	0	0	0	0	0	0	0	0	1	0	0	0	4	0	0	2	0	0	0	0	0	3	0	0	0	0	0		0	0	0.20414	0	0	0	0	0	0	0	0	0	0	0
	AgB01_g670	-	-	-		51	48	41	29	21	34	48	61	83	68	56	58	40	51	52	68	36	51	50	58	68	45	34	65	54	55	37	45	36		2.53027	2.73315	3.23865	3.31949	2.87403	3.908	3.44905	2.85328	2.49828	3.02095	3.08687	3.05645	4.02062	4.35617
	AgB01_g671	-	-	-		6	6	0	2	1	2	4	7	5	4	5	5	2	2	4	7	3	3	3	3	8	1	1	4	1	8	1	1	6		0.10486	0.08884	0.20649	0.16508	0.12322	0.38108	0.05294	0.344	0.24362	0.31299	0	0.21111	0.38242	0.21751
	AgB01_g672	K05678:200:ABCD4: ATP-binding cassette, subfamily D (ALD), member 4	IPR003439:ABC transporter-like;IPR027417:P-loop containing nucleoside triphosphate hydrolase;	molecular_function:GO:0005524:ATP binding|molecular_function:GO:0016887:ATPase activity;		7	6	4	4	5	4	12	6	4	14	3	5	6	3	6	5	22	12	5	4	5	6	10	8	6	5	5	2	7		0.26531	0.11238	0.26122	0.23204	0.13855	0.20087	0.26789	0.18132	0.2397	0.26397	0.21052	0.53413	0.27644	0.14675
	AgB01_g673	K05678:258:ABCD4: ATP-binding cassette, subfamily D (ALD), member 4	IPR011527:ABC transporter type 1, transmembrane domain;IPR036640:ABC transporter type 1, transmembrane domain superfamily;	molecular_function:GO:0005524:ATP binding|cellular_component:GO:0016021:integral component of membrane;molecular_function:GO:0005524:ATP binding|cellular_component:GO:0016021:integral component of membrane|molecular_function:GO:0042626:ATPase-coupled transmembrane transporter activity|biological_process:GO:0055085:transmembrane transport;		0	1	0	0	1	2	1	2	0	1	2	0	2	2	2	1	3	0	0	1	0	1	2	0	4	0	1	0	0		0.24666	0.20897	0.24286	0	0.09661	0	0.49811	0	0	0.12271	0	0.12415	0.25701	0
	AgB01_g674	K05678:290:ABCD4: ATP-binding cassette, subfamily D (ALD), member 4	IPR003439:ABC transporter-like;IPR003593:AAA+ ATPase domain;IPR011527:ABC transporter type 1, transmembrane domain;IPR027417:P-loop containing nucleoside triphosphate hydrolase;IPR036640:ABC transporter type 1, transmembrane domain superfamily;	molecular_function:GO:0005524:ATP binding|cellular_component:GO:0016021:integral component of membrane;molecular_function:GO:0005524:ATP binding|cellular_component:GO:0016021:integral component of membrane|molecular_function:GO:0042626:ATPase-coupled transmembrane transporter activity|biological_process:GO:0055085:transmembrane transport;molecular_function:GO:0005524:ATP binding|molecular_functio…		509	431	333	346	417	431	252	318	479	417	397	294	286	242	257	333	339	245	192	450	350	244	289	335	241	343	341	247	200		18.1286	12.9957	16.0393	12.773	22.3443	20.156	15.4246	17.8306	24.985	27.1813	25.1229	16.0793	21.003	25.1914
	AgB01_g675	-	IPR000418:Ets domain;IPR036388:Winged helix-like DNA-binding domain superfamily;IPR036390:Winged helix DNA-binding domain superfamily;	molecular_function:GO:0003700:DNA-binding transcription factor activity|biological_process:GO:0006355:regulation of transcription, DNA-templated|molecular_function:GO:0043565:sequence-specific DNA binding;		0	1	0	0	0	0	0	4	2	0	3	2	0	0	1	0	0	0	0	2	0	1	0	0	2	0	0	0	0		0	0	0.04963	0	0.07898	0	0.1018	0	0	0.05016	0	0	0.21011	0.08365
	AgB01_g676	K14829:154:IPI3: pre-rRNA-processing protein IPI3	IPR001680:WD40 repeat;IPR015943:WD40/YVTN repeat-like-containing domain superfamily;IPR017986:WD40-repeat-containing domain;IPR036322:WD40-repeat-containing domain superfamily;	molecular_function:GO:0005515:protein binding;		11	9	11	6	4	9	15	16	18	9	11	6	16	25	43	32	17	40	25	22	20	15	20	24	29	21	17	20	13		0.71798	0.95042	1.89982	1.1774	0.77334	0.81538	1.31397	0.77283	0.38225	0.40182	0.5875	0.67756	0.74811	0.67017
	AgB01_g677	-	IPR019362:Methylmalonic aciduria and homocystinuria type D protein;	biological_process:GO:0009235:cobalamin metabolic process;		846	675	538	541	658	628	748	575	729	864	769	615	762	937	905	1213	962	833	762	885	859	854	764	1070	841	1040	688	761	684		53.9973	56.2527	63.1423	56.6718	49.1267	55.303	60.1744	60.4401	46.425	47.5901	45.3761	53.3566	42.4563	42.8612
	AgB01_g678	-	-	-		16	14	18	17	14	18	14	17	9	17	17	4	7	17	7	9	3	6	5	14	6	6	4	8	10	18	4	9	5		2.24713	4.62344	2.21249	1.68459	3.52058	1.74992	3.24137	4.73889	3.97753	4.4715	6.87748	4.52404	5.68637	2.39713
	AgB01_g679	-	-	-		0	0	0	1	0	1	2	0	0	0	1	0	2	1	0	1	0	1	0	0	3	0	3	0	1	0	0	0	0		0.0926	0.03923	0	0	0	0.12619	0.04675	0	0	0	0	0.09321	0	0
	AgB01_g680	-	-	-		6	2	1	1	5	5	2	0	1	2	6	3	1	2	1	0	2	0	0	2	1	0	1	1	0	2	0	0	0		0.24905	0.42199	0.24521	0	0.39018	0.22627	0	0.4085	1.15717	0.49557	0.29642	0.5014	0	0.20663
	AgB01_g681	-	-	-		0	1	0	0	1	1	0	0	2	1	2	0	0	0	2	0	0	0	0	0	1	3	0	0	0	0	0	0	0		0	0	0.24422	0	0	0.11268	0	0	0	0.1234	0	0	0	0.2058
	AgB01_g682	K23497:218:TRUB2: mitochondrial mRNA pseudouridine synthase TRUB2 [EC:5.4.99.-]	IPR002501:Pseudouridine synthase II, N-terminal;IPR020103:Pseudouridine synthase, catalytic domain superfamily;	biological_process:GO:0001522:pseudouridine synthesis|molecular_function:GO:0003723:RNA binding|biological_process:GO:0009451:RNA modification|molecular_function:GO:0009982:pseudouridine synthase activity;biological_process:GO:0006396:RNA processing;		2	3	4	0	2	8	0	0	3	2	2	1	0	0	1	1	8	4	1	7	2	0	3	8	1	0	2	1	0		0	0	0.06781	0.07228	0.37765	0.12514	0.06954	0	0.10667	0.20557	0.32789	0	0	0.17143
	AgB01_g683	-	-	-		1	0	0	0	0	3	0	0	2	1	1	0	0	0	0	0	1	0	0	1	0	0	2	4	0	0	0	1	0		0	0	0	0	0.05754	0	0	0	0.05689	0	0	0	0	0.1219
	AgB01_g684	-	-	-		2	0	0	2	1	2	0	0	2	2	0	2	0	1	0	7	1	1	0	1	1	0	2	2	1	1	0	3	0		0	0.01782	0	0	0.01647	0.0191	0.02123	0.01725	0.03257	0	0	0	0	0.03489
	AgB01_g685	K02987:408:RP-S4e: small subunit ribosomal protein S4e	IPR000876:Ribosomal protein S4e;IPR002942:RNA-binding S4 domain;IPR005824:KOW;IPR013843:Ribosomal protein S4e, N-terminal;IPR013845:Ribosomal protein S4e, central region;IPR014722:Ribosomal protein L2, domain 2;IPR018199:Ribosomal protein S4e, N-terminal, conserved site;IPR032277:40S ribosomal protein S4, C-terminal domain;IPR038237:Ribosomal protein S4e, central domain superfamily;	molecular_function:GO:0003723:RNA binding;molecular_function:GO:0003735:structural constituent of ribosome|cellular_component:GO:0005622:intracellular|cellular_component:GO:0005840:ribosome|biological_process:GO:0006412:translation;		0	0	0	0	0	0	0	0	0	0	0	0	0	0	0	0	2	0	0	0	0	0	0	0	0	0	0	0	1		0	0	0	0	0	0	0	0	0	0	0	0	0	0
	AgB01_g686	-	-	-		9	5	11	4	1	4	6	3	7	4	4	5	9	4	1	2	5	3	4	2	3	9	2	4	2	5	0	1	3		0.57259	0.2156	0.06264	0.26709	0.09968	0.17341	0.12848	0.26089	0.44342	0.3165	0.83296	0.38426	0.19888	0.36951
	AgB01_g687	-	-	-		0	0	0	0	0	0	0	0	0	0	0	0	0	0	0	0	0	0	0	0	0	0	0	0	0	0	0	0	0		0	0	0	0	0	0	0	0	0	0	0	0	0	0
	AgB01_g688	-	-	-		0	0	1	0	0	0	1	1	3	2	3	0	1	1	2	2	0	0	0	0	2	4	2	5	0	0	0	0	3		0.03857	0.03268	0.07596	0	0	0.07009	0	0	0	0	0.04591	0.03883	0.04019	0.09601
	AgB01_g689	-	-	-		0	0	0	0	0	0	0	0	0	0	0	1	0	0	0	0	2	1	0	0	0	0	0	4	0	0	0	0	1		0	0	0	0	0	0	0	0	0	0	0	0	0	0
	AgB01_g690	K09267:105:SOX1S: transcription factor SOX1/3/14/21 (SOX group B)	IPR009071:High mobility group box domain;IPR036910:High mobility group box domain superfamily;	-		17	17	11	7	11	7	8	14	9	19	24	21	11	12	17	25	26	30	18	29	34	29	30	62	31	13	37	39	39		0.54844	0.50688	0.83452	0.94189	1.13263	1.54011	1.56061	0.53156	0.65637	0.84329	0.65276	0.40151	0.72731	0.3723
	AgB01_g691	K14402:818:CPSF2: cleavage and polyadenylation specificity factor subunit 2	IPR001279:Metallo-beta-lactamase;IPR011108:Zn-dependent metallo-hydrolase, RNA specificity domain;IPR022712:Beta-Casp domain;IPR025069:Cleavage and polyadenylation specificity factor 2, C-terminal;IPR035639:CPSF2, metallo-hydrolase domain;IPR036866:Ribonuclease Z/Hydroxyacylglutathione hydrolase-like;	-		19	20	8	20	23	4	6	4	12	16	18	6	17	16	4	19	38	11	20	18	10	18	10	24	14	22	15	7	9		0.53912	0.42987	0.1249	0.66567	0.44716	0.28812	0.44829	0.57218	0.46661	0.63105	0.30196	0.19154	0.13218	0.31574
	AgB01_g692	-	IPR024445:ISXO2-like transposase domain;	-		1	0	1	0	0	1	0	3	1	4	2	1	0	2	0	3	3	1	0	2	3	0	0	1	0	0	0	1	1		0	0.23828	0	0	0.22032	0.38329	0	0	0.1089	0	0.16738	0	0.43959	0.11668
	AgB01_g693	-	-	-		3	1	1	2	2	1	2	2	1	1	2	2	3	2	0	2	0	3	0	1	2	3	0	0	4	0	0	0	0		0.79593	0.44954	0	0	0.20783	0.48208	1.07154	0	0.61636	0.26397	0.31578	0.53413	0.55289	0.22013
	AgB01_g694	-	-	-		3	2	1	1	3	4	1	2	6	1	9	1	1	5	5	7	5	2	0	1	3	4	0	9	5	4	4	2	2		0.0614	0.26007	0.30225	0	0.04809	0.16734	0.30996	0.20141	0.14263	0.12217	0.07307	0.0618	0.12794	0.30564
	AgB01_g695	-	-	-		1	0	0	0	0	0	0	0	0	0	2	0	0	1	1	1	0	0	0	0	1	0	0	0	0	0	0	0	0		0	0.20282	0.23571	0	0	0.2175	0	0	0.18539	0	0	0	0	0
	AgB01_g696	-	IPR019424:Serpentine type 7TM GPCR chemoreceptor Srsx;	-		0	0	0	0	0	0	0	0	0	0	0	0	1	0	0	0	0	0	0	0	0	0	0	0	0	0	0	0	0		0.26714	0	0	0	0	0	0	0	0	0	0	0	0	0
	AgB01_g697	-	-	-		2	1	1	6	3	5	0	0	2	0	1	4	0	4	3	0	0	0	1	0	3	2	0	4	0	6	2	1	4		0	0.82534	0.71938	0.25561	0	0.66381	0	1.19843	0.37721	0.24232	0.28988	0	0	0.40414
	AgB01_g698	K02960:233:RP-S16e: small subunit ribosomal protein S16e	IPR000754:Ribosomal protein S9;IPR014721:Ribosomal protein S5 domain 2-type fold, subgroup;IPR020568:Ribosomal protein S5 domain 2-type fold;IPR020574:Ribosomal protein S9, conserved site;	molecular_function:GO:0003735:structural constituent of ribosome|cellular_component:GO:0005840:ribosome|biological_process:GO:0006412:translation;		762	607	513	498	637	710	661	622	696	605	675	558	469	680	749	822	593	639	552	681	592	545	475	787	658	693	720	506	494		80.5541	98.9488	126.663	99.5058	91.626	92.3794	114.114	97.6164	101.352	103.729	104.872	114.284	111.317	99.1845
	AgB01_g699	-	IPR001810:F-box domain;IPR032675:Leucine-rich repeat domain superfamily;IPR036047:F-box-like domain superfamily;	molecular_function:GO:0005515:protein binding;		2	0	4	4	1	1	1	2	2	3	9	1	2	2	0	4	5	4	2	0	7	2	4	2	1	1	0	1	2		0.14962	0.12676	0	0.15703	0	0.47577	0.07554	0.06135	0.11587	0	0.35617	0.07531	0.1559	0.12414
	AgB01_g700	-	IPR001810:F-box domain;IPR032675:Leucine-rich repeat domain superfamily;IPR036047:F-box-like domain superfamily;	molecular_function:GO:0005515:protein binding;		2	8	3	1	2	8	6	0	4	1	5	0	3	2	3	1	6	3	1	2	8	2	6	7	2	2	7	7	2		0.13179	0.07443	0.12976	0.0461	0.06882	0.31928	0.08871	0.07205	0.06804	0.34965	0.15685	0.26532	0	0.14579
	AgB01_g701	-	IPR001452:SH3 domain;IPR036028:SH3-like domain superfamily;	molecular_function:GO:0005515:protein binding;		29	17	19	16	17	12	12	12	29	9	28	5	8	16	21	19	34	29	10	15	26	14	18	23	9	25	19	12	17		0.68512	1.16087	1.77073	0.89882	1.0063	2.02298	0.77825	1.75587	1.92327	1.44852	1.93669	1.0345	1.07082	2.06061
	AgB01_g702	-	-	-		0	0	0	0	0	0	0	0	0	0	0	0	0	0	0	0	0	1	0	1	2	1	0	0	1	0	0	1	0		0	0	0	0	0.10207	0.23677	0.13157	0	0	0	0	0	0	0
	AgB01_g703	-	-	-		11	9	6	5	11	11	7	6	10	7	11	3	8	6	7	9	15	8	4	6	3	8	5	17	1	4	9	9	8		0.18768	0.11925	0.16168	0.09849	0.11026	0.06394	0.02369	0.07696	0.19984	0.21007	0.16753	0.1653	0.14666	0.19464
	AgB01_g704	-	-	-		16	17	6	8	6	11	16	8	10	8	10	5	16	19	21	20	20	12	14	12	16	11	8	13	9	22	5	7	5		7.44143	7.48646	9.61635	6.83375	4.37194	6.76075	4.22647	8.39139	5.76263	7.86649	3.32136	7.49075	3.87689	3.85883
	AgB01_g705	-	-	-		0	0	0	0	0	0	0	0	0	0	0	0	0	0	0	0	0	0	0	0	0	0	0	0	0	0	0	0	0		0	0	0	0	0	0	0	0	0	0	0	0	0	0
	AgB01_g706	-	-	-		1274	819	865	480	573	683	873	781	838	519	508	451	912	986	694	393	367	183	668	914	897	248	296	303	804	1289	403	219	155		69.6792	63.8222	52.2062	53.5647	54.703	62.2643	62.0245	80.7674	75.3775	62.2569	78.6596	67.1415	62.175	53.1217
	AgB01_g707	-	-	-		2	0	0	1	3	3	2	4	5	1	5	0	0	3	3	3	2	0	3	1	2	0	2	2	2	1	3	1	0		0	0.9986	1.16053	1.23708	0.30778	0.71392	0.79343	0.32222	0.60852	0	0	0.79101	1.63757	1.62994
	AgB01_g708	K11491:406:NCAPD3: condensin-2 complex subunit D3	IPR011989:Armadillo-like helical;IPR016024:Armadillo-type fold;IPR032682:Condensin complex subunit 1, C-terminal;	molecular_function:GO:0005488:binding;		11	17	6	10	12	17	10	7	11	14	9	10	11	4	11	32	48	11	4	7	8	19	10	18	7	9	13	11	14		0.24541	0.07561	0.24163	0.09366	0.12234	0.16216	0.15769	0.16467	0.19005	0.37736	0.15933	0.22458	0.16273	0.20362
	AgB01_g709	K01412:512:PMPCA: mitochondrial-processing peptidase subunit alpha [EC:3.4.24.64]	IPR001431:Peptidase M16, zinc-binding site;IPR007863:Peptidase M16, C-terminal;IPR011249:Metalloenzyme, LuxS/M16 peptidase-like;IPR011765:Peptidase M16, N-terminal;	molecular_function:GO:0003824:catalytic activity|molecular_function:GO:0046872:metal ion binding;molecular_function:GO:0004222:metalloendopeptidase activity|biological_process:GO:0006508:proteolysis;		9	10	8	4	8	5	5	6	2	12	11	3	6	7	6	12	14	6	7	12	8	4	10	14	2	6	9	3	10		0.21814	0.21561	0.21478	0.26711	0.34177	0.26425	0.07342	0.1789	0.2534	0.36173	0.34619	0.18299	0.2273	0.06033
	AgB01_g710	K03676:91:grxC: glutaredoxin 3	IPR002109:Glutaredoxin;IPR009703:Selenoprotein S;IPR011899:Glutaredoxin, eukaryotic/virial;IPR014025:Glutaredoxin subgroup;IPR036249:Thioredoxin-like superfamily;	biological_process:GO:0006886:intracellular protein transport|cellular_component:GO:0030176:integral component of endoplasmic reticulum membrane;molecular_function:GO:0009055:electron transfer activity|molecular_function:GO:0015035:protein disulfide oxidoreductase activity|biological_process:GO:0045454:cell redox homeostasis;biological_process:GO:0045454:cell redox homeostasis;		19	4	8	7	8	11	8	9	11	8	6	10	13	13	12	15	11	12	21	18	9	17	14	27	16	13	12	6	8		0.37353	0.31645	0.33948	0.63327	0.40514	0.23494	0.46419	0.30633	0.42276	0.11435	0.27359	0.23139	0.26945	0.26223
	AgB01_g711	K19828:288:MTG1: mitochondrial GTPase 1	IPR006073:GTP binding domain;IPR023179:GTP-binding protein, orthogonal bundle domain superfamily;IPR027417:P-loop containing nucleoside triphosphate hydrolase;	molecular_function:GO:0005525:GTP binding;		8	0	2	5	3	4	5	1	1	2	6	1	1	0	4	3	3	0	2	5	4	4	3	7	1	2	4	4	4		0.0255	0	0.10042	0.05352	0.09987	0.09266	0.02574	0.04182	0.15796	0	0.06069	0.12833	0.02657	0.02115
	AgB01_g712	K11375:163:ELP4: elongator complex protein 4	IPR008728:Elongator complex protein 4;	biological_process:GO:0002098:tRNA wobble uridine modification|cellular_component:GO:0033588:Elongator holoenzyme complex;		0	0	0	0	0	0	0	0	0	0	0	0	0	3	0	1	1	2	0	0	0	0	0	1	0	0	0	0	0		0	0.15598	0	0	0	0	0	0	0	0	0	0	0	0
	AgB01_g713	-	IPR000953:Chromo/chromo shadow domain;IPR013087:Zinc finger C2H2-type;IPR016197:Chromo-like domain superfamily;	molecular_function:GO:0003676:nucleic acid binding;		8	13	2	2	8	11	3	1	3	5	11	0	3	5	7	16	20	23	5	21	10	6	4	24	4	6	19	7	5		0.08867	0.12521	0.20372	0.15511	0.48624	0.26854	0.11938	0.14544	0.18312	0.38231	0.07036	0.08926	0.0308	0.07357
	AgB01_g714	K06634:224:CCNH: cyclin H	IPR006671:Cyclin, N-terminal;IPR013763:Cyclin-like;IPR031658:Cyclin, C-terminal domain 2;IPR036915:Cyclin-like superfamily;	-		14	10	3	11	13	20	8	12	13	8	17	11	19	8	11	32	19	12	14	13	20	9	18	24	18	15	9	9	9		1.13186	0.40375	0.64519	0.87531	0.60665	1.08245	1.08271	0.73283	0.64585	0.5927	0.21271	0.47973	0.74486	0.64254
	AgB01_g715	-	-	-		0	0	0	0	0	0	0	0	0	0	0	0	0	0	0	0	1	2	0	1	0	0	0	0	0	0	0	0	0		0	0	0	0	0.2706	0	0	0	0	0	0	0	0	0
	AgB01_g716	K15276:101:SLC35B2: solute carrier family 35 (adenosine 3'-phospho 5'-phosphosulfate transporter), member B2	IPR013657:UAA transporter;	biological_process:GO:0055085:transmembrane transport;		0	0	0	0	0	0	0	0	0	0	0	0	0	0	0	0	0	0	0	0	0	0	0	0	0	0	0	0	0		0	0	0	0	0	0	0	0	0	0	0	0	0	0
	AgB01_g717	K19932:261:NCS1: neuronal calcium sensor 1	IPR002048:EF-hand domain;IPR011992:EF-hand domain pair;IPR018247:EF-Hand 1, calcium-binding site;	molecular_function:GO:0005509:calcium ion binding;		2	6	10	5	5	9	6	12	9	4	11	12	11	11	9	11	17	19	4	13	12	12	22	24	3	4	9	7	9		0.25133	0.21293	0.20247	0.09592	0.23268	0.2491	0.06921	0.07495	0.03539	0.1364	0.27195	0.138	0.28569	0.17062
	AgB01_g719	K08815:90:TTBK: tau tubulin kinase [EC:2.7.11.26]	IPR000719:Protein kinase domain;IPR011009:Protein kinase-like domain superfamily;	molecular_function:GO:0004672:protein kinase activity|molecular_function:GO:0005524:ATP binding|biological_process:GO:0006468:protein phosphorylation;		3	2	5	2	3	5	3	8	8	11	6	6	5	8	18	10	3	3	11	8	9	4	12	7	10	5	13	8	6		0.12761	0.17298	0.45232	0.29465	0.15994	0.20869	0.2577	0.10466	0.05929	0.05079	0.15189	0.07707	0.21275	0.16941
	AgB01_g720	-	-	-		0	0	0	0	0	0	0	0	0	0	0	0	0	0	0	0	0	0	0	0	0	0	0	0	0	0	0	0	0		0	0	0	0	0	0	0	0	0	0	0	0	0	0
	AgB01_g721	-	-	-		0	0	0	0	0	0	0	0	0	0	0	0	0	0	0	0	0	0	0	0	0	0	0	0	0	0	0	0	0		0	0	0	0	0	0	0	0	0	0	0	0	0	0
	AgB01_g722	-	IPR000557:Calponin repeat;	-		15	12	16	6	17	25	21	16	37	13	26	26	21	13	11	19	16	11	25	22	21	9	23	21	18	32	28	21	12		1.11737	0.58601	0.57627	1.39608	0.91697	1.01516	0.96705	1.39637	0.61806	0.63526	1.01327	1.12477	0.88706	1.63342
	AgB01_g723	-	IPR000884:Thrombospondin type-1 (TSP1) repeat;IPR036383:Thrombospondin type-1 (TSP1) repeat superfamily;	-		3	1	1	1	0	2	2	2	1	0	4	1	0	0	0	0	1	0	0	3	0	0	0	1	0	3	0	1	0		0	0	0	0	0.11094	0	0	0.11614	0.10967	0.04697	0.05619	0.09504	0.09837	0.03917
	AgB01_g724	-	-	-		1	2	5	1	0	3	0	2	2	2	6	7	2	0	0	2	1	3	0	4	2	0	1	2	0	0	0	1	3		0.37892	0	0	0	0.59365	0.34426	0	0	0.14672	0.377	1.12749	0	0.39482	0.31439
	AgB01_g725	-	IPR000884:Thrombospondin type-1 (TSP1) repeat;IPR036383:Thrombospondin type-1 (TSP1) repeat superfamily;	-		5	0	0	0	0	1	2	1	0	0	2	0	0	1	1	0	1	2	3	0	0	0	0	1	1	0	1	0	0		0	0.21236	0.2468	0.78924	0	0	0.2531	0	0.97057	0	0	0.50465	0.26119	0
	AgB01_g726	-	-	-		1	2	1	0	0	2	1	0	2	2	1	1	0	0	0	1	2	3	0	0	0	6	0	0	0	0	0	1	0		0	0	0	0	0	0	0	0	0.12969	0.33325	0.19933	0.16858	0	0.2779
	AgB01_g727	-	-	-		4	2	1	0	2	0	1	1	7	1	3	0	3	5	1	2	2	2	5	3	6	3	5	10	0	5	1	2	3		0.10338	0.14597	0.03393	0.18083	0.08098	0.18784	0	0.1413	0.10674	0.06857	0.04101	0.03469	0.03591	0.20013
	AgB01_g728	K12076:684:DLG1: disks large protein 1	IPR001452:SH3 domain;IPR001478:PDZ domain;IPR004172:L27 domain;IPR008144:Guanylate kinase-like domain;IPR008145:Guanylate kinase/L-type calcium channel beta subunit;IPR015143:L27-1;IPR020590:Guanylate kinase, conserved site;IPR027417:P-loop containing nucleoside triphosphate hydrolase;IPR036028:SH3-like domain superfamily;IPR036034:PDZ superfamily;IPR036892:L27 domain superfamily;	molecular_function:GO:0005515:protein binding;		6	10	3	5	10	11	5	9	18	10	11	10	9	7	6	11	11	11	10	10	11	13	10	24	2	8	21	10	8		0.22246	0.14658	0.14602	0.25942	0.19362	0.24702	0.04992	0.16217	0.11485	0.24592	0.08826	0.12441	0.23179	0.36914
	AgB01_g729	K13138:521:INTS1: integrator complex subunit 1	IPR022145:Domain of unknown function DUF3677;	-		6	10	5	12	10	27	7	6	8	11	25	8	4	7	13	14	41	16	9	14	16	9	12	41	7	3	7	10	18		0.07083	0.10501	0.22665	0.16726	0.1942	0.2574	0.12516	0.04357	0.08228	0.17618	0.10538	0.12477	0.1107	0.11754
	AgB01_g730	-	-	-		28	39	16	16	24	26	22	19	30	20	21	22	14	31	21	36	27	21	33	25	14	15	33	27	31	31	23	19	21		4.10196	7.69506	6.05812	10.1478	5.738	3.72675	9.17116	7.44904	6.3531	11.369	5.57971	6.48867	5.80062	7.29298
	AgB01_g731	-	-	-		6	7	4	6	23	13	2	4	7	6	18	6	2	4	7	21	23	13	3	9	16	6	13	24	1	8	19	10	14		0.01952	0.03307	0.06725	0.03072	0.0688	0.14185	0.00985	0.06402	0.04534	0.06796	0.04646	0.01965	0.04067	0.05667
	AgB01_g732	K09660:188:MPDU1: mannose-P-dolichol utilization defect 1	IPR006603:PQ-loop repeat;IPR016817:Mannose-P-dolichol utilization defect 1 protein;	-		1	1	1	1	1	2	0	1	1	1	4	1	3	1	4	3	1	2	1	3	4	9	1	3	0	4	0	0	3		0.15405	0.0435	0.20223	0.05389	0.12068	0.18661	0	0.16845	0.03977	0.05109	0.06112	0	0.05351	0.04261
	AgB01_g733	-	-	-		13	5	6	3	6	10	4	7	4	6	16	3	15	25	28	29	22	16	5	15	7	21	9	17	5	15	16	14	21		0.49649	0.70105	0.91251	0.17369	0.38893	0.2105	0.16711	0.40718	0.33322	0.16466	0.23638	0.13328	0.24142	0.10985
	AgB01_g734	-	IPR000357:HEAT repeat;IPR011989:Armadillo-like helical;IPR016024:Armadillo-type fold;IPR021133:HEAT, type 2;IPR024395:CLASP N-terminal domain;IPR034085:TOG domain;	molecular_function:GO:0005488:binding;molecular_function:GO:0005515:protein binding;		0	1	0	0	2	1	0	0	1	0	0	0	1	0	0	0	2	0	0	0	0	0	0	0	0	1	0	0	2		0.02624	0	0	0	0	0	0	0.02152	0	0.02611	0	0	0	0.02177
	AgB01_g735	-	IPR019397:Uncharacterised protein family TMEM39;	-		0	0	0	0	0	0	0	0	0	0	0	0	0	0	0	0	0	0	0	0	0	0	0	0	0	0	0	0	0		0	0	0	0	0	0	0	0	0	0	0	0	0	0
	AgB01_g736	K15837:364:GPSM2: G-protein signaling modulator 2	IPR003109:GoLoco motif;IPR011990:Tetratricopeptide-like helical domain superfamily;IPR013026:Tetratricopeptide repeat-containing domain;IPR019734:Tetratricopeptide repeat;	molecular_function:GO:0005515:protein binding;molecular_function:GO:0030695:GTPase regulator activity;		16	8	4	16	4	13	7	2	14	13	19	12	11	16	11	10	21	17	4	13	19	13	21	22	12	6	15	16	17		0.1863	0.22958	0.18343	0.0711	0.17247	0.29236	0.20521	0.08334	0.20985	0.13481	0.08063	0.11934	0.03529	0.19673
	AgB01_g737	K13293:197:PDE4: cAMP-specific phosphodiesterase 4 [EC:3.1.4.53]	IPR036971:3'5'-cyclic nucleotide phosphodiesterase, catalytic domain superfamily;	molecular_function:GO:0004114:3',5'-cyclic-nucleotide phosphodiesterase activity|biological_process:GO:0007165:signal transduction;		18	7	13	18	9	7	6	14	26	11	10	14	12	10	12	24	36	20	18	8	18	14	39	25	4	11	12	16	11		0.85388	0.60284	0.84072	1.34425	0.44592	1.16366	0.28739	0.64192	0.99186	0.49557	1.101	0.42977	1.03801	1.535
	AgB01_g738	-	IPR001534:Transthyretin-like;IPR038479:Transthyretin-like superfamily;	cellular_component:GO:0005615:extracellular space;		5	18	6	9	4	11	8	7	8	7	7	8	4	7	7	10	6	3	8	9	8	5	6	7	9	7	4	4	2		0.6195	0.91847	1.06741	1.30036	1.09189	1.12566	1.40741	0.8891	0.59967	2.77362	1.10601	1.24721	1.12962	1.02799
	AgB01_g739	K23922:88:	IPR002048:EF-hand domain;IPR011992:EF-hand domain pair;IPR018247:EF-Hand 1, calcium-binding site;	molecular_function:GO:0005509:calcium ion binding;		1140	878	774	370	581	704	1109	810	1074	725	634	543	896	1153	950	878	500	626	832	1178	920	593	451	621	939	808	449	507	485		21.8219	23.7904	22.7805	21.2668	22.4744	20.3569	23.0914	16.1388	21.5008	21.2753	22.4364	27.1885	20.5555	21.7025
	AgB01_g740	K06832:92:LGALS8: galectin-8	IPR001079:Galectin, carbohydrate recognition domain;IPR013320:Concanavalin A-like lectin/glucanase domain superfamily;	molecular_function:GO:0030246:carbohydrate binding;		0	0	0	0	0	0	0	0	0	0	1	0	1	0	0	0	0	0	0	0	0	0	0	0	0	0	0	0	0		0.29524	0	0	0	0	0	0	0	0	0	0	0	0	0
	AgB01_g743	-	IPR019397:Uncharacterised protein family TMEM39;	-		22	11	7	15	11	8	18	8	18	18	15	14	15	16	16	20	31	20	9	7	14	6	13	22	17	10	19	13	5		0.34303	0.30999	0.36026	0.21601	0.1254	0.29088	0.39255	0.18755	0.38961	0.25028	0.19053	0.41437	0.19063	0.34153
	AgB01_g744	-	IPR011989:Armadillo-like helical;IPR016024:Armadillo-type fold;	molecular_function:GO:0005488:binding;		1	3	0	1	3	1	1	0	1	0	5	1	2	3	2	2	4	3	2	3	1	2	3	3	0	0	1	2	2		0.32303	0.41051	0.31805	0.33903	0.37957	0.14674	0	0	0.12508	0.4821	0	0.16259	0	0.13401
	AgB01_g745	K14289:202:XPO5: exportin-5	IPR011989:Armadillo-like helical;IPR013598:Exportin-1/Importin-beta-like;IPR016024:Armadillo-type fold;	molecular_function:GO:0005488:binding;		8	3	0	1	1	8	1	0	5	3	5	2	2	6	0	10	15	5	2	2	0	7	8	24	0	1	5	5	4		0.18728	0.47598	0	0.19655	0.1467	0	0	0.07679	0.58011	0.27949	0	0.09426	0	0.38846
	AgB01_g746	K14289:126:XPO5: exportin-5	IPR011989:Armadillo-like helical;	-		7	6	5	3	6	5	4	3	8	6	7	4	5	5	1	7	5	4	3	5	5	1	11	9	1	1	4	2	2		0.16409	0.13902	0.03231	0.10333	0.12854	0.14908	0.03314	0.02691	0.1779	0.19591	0.1953	0.13214	0.10259	0.21783
	AgB01_g747	-	-	-		5	0	3	1	0	2	0	0	3	0	3	3	1	1	0	3	3	5	0	2	5	5	3	2	1	0	1	5	2		0.03392	0.02874	0	0	0.05314	0.15409	0.03425	0	0.13134	0	0.12112	0	0	0.08443
	AgB01_g748	-	-	-		0	1	0	1	1	5	0	0	1	0	2	4	3	3	5	0	5	1	0	2	0	1	4	4	3	0	6	1	1		1.13536	0.96188	1.86311	0	0.59293	0	1.1464	0	0	0.37654	0	0	0	0.314
	AgB01_g749	-	-	-		0	1	0	0	0	0	2	0	4	0	1	2	0	0	3	2	3	2	1	2	1	2	1	3	0	1	0	0	0		0	0	1.4479	0.51447	0.76798	0.44535	0	0.40201	0	0.48771	0	0.98688	0	1.62684
	AgB01_g750	K00232:530:E1.3.3.6: acyl-CoA oxidase [EC:1.3.3.6]	IPR002655:Acyl-CoA oxidase, C-terminal;IPR006091:Acyl-CoA oxidase/dehydrogenase, central domain;IPR009100:Acyl-CoA dehydrogenase/oxidase, N-terminal and middle domain superfamily;IPR012258:Acyl-CoA oxidase;IPR029320:Acyl-coenzyme A oxidase, N-terminal;IPR036250:Acyl-CoA dehydrogenase-like, C-terminal;IPR037069:Acyl-CoA dehydrogenase/oxidase, N-terminal domain superfamily;	molecular_function:GO:0003997:acyl-CoA oxidase activity|cellular_component:GO:0005777:peroxisome|biological_process:GO:0006631:fatty acid metabolic process|molecular_function:GO:0071949:FAD binding;molecular_function:GO:0003997:acyl-CoA oxidase activity|cellular_component:GO:0005777:peroxisome|biological_process:GO:0006635:fatty acid beta-oxidation;biological_process:GO:0008152:metabolic process|…		47	25	31	28	39	49	31	21	37	33	42	19	38	41	28	55	45	32	23	33	40	35	35	54	34	28	50	28	26		0.57997	0.53014	0.42076	0.36842	0.39454	0.55465	0.52396	0.35047	0.5555	0.37963	0.56313	0.47627	0.33396	0.46854
	AgB01_g751	-	IPR028564:tRNA methyltransferase TRM10-type domain;	-		6	7	2	0	4	1	6	3	4	2	8	0	4	0	6	4	11	1	0	7	6	10	2	5	2	0	6	3	2		0.16697	0	0.2466	0	0.2289	0.22755	0.0843	0	0.19396	0.29073	0.09937	0.25212	0.13049	0.13854
	AgB01_g752	K23407:86:GATAD1: GATA zinc finger domain-containing protein 1	-	-		4	5	4	5	2	4	2	1	6	2	16	1	5	8	1	7	14	5	10	3	5	6	10	12	7	3	5	4	8		0.10242	0.13883	0.02017	0.21499	0.04814	0.09305	0.14478	0.0504	0.06345	0.1019	0.09752	0.04124	0.02134	0.10197
	AgB01_g753	K17286:325:STOM: erythrocyte band 7 integral membrane protein	IPR001107:Band 7 domain;IPR001972:Stomatin family;IPR018080:Band 7/stomatin-like, conserved site;IPR036013:Band 7/SPFH domain superfamily;	cellular_component:GO:0016020:membrane;		6	2	0	4	1	6	2	4	6	2	12	1	6	3	5	6	5	4	2	10	4	5	7	4	2	4	6	3	5		0.20684	0.08762	0.16971	0.07236	0.27005	0.12528	0.06962	0.11309	0.16018	0.0686	0	0.06941	0.14368	0.17162
	AgB01_g754	-	-	-		0	0	0	1	0	0	0	0	0	0	0	0	0	0	0	0	0	0	0	0	0	0	0	0	0	2	0	1	0		0	0	0	0	0	0	0	0.34505	0	0	0	0	0	0
	AgB01_g755	-	-	-		1	0	1	2	4	0	1	0	0	2	3	0	1	1	4	3	2	2	0	0	1	2	1	2	0	0	0	1	1		0.19796	0.16771	0.77964	0	0	0.17985	0	0	0.1533	0	0.23562	0.19927	0	0
	AgB01_g756	K23727:248:CERS5_6: sphingoid base N-palmitoyltransferase [EC:2.3.1.291]	IPR006634:TRAM/LAG1/CLN8 homology domain;IPR016439:Sphingosine N-acyltransferase Lag1/Lac1-like;	cellular_component:GO:0016021:integral component of membrane;		14	20	9	5	10	16	11	4	20	9	11	13	8	12	7	6	18	17	5	6	12	7	6	25	4	5	4	11	8		0.17617	0.22387	0.15177	0.11556	0.1035	0.24008	0.08894	0.0903	0.23874	0.43819	0.23589	0.24383	0.09178	0.36541
	AgB01_g757	K01448:12:amiABC: N-acetylmuramoyl-L-alanine amidase [EC:3.5.1.28]	-	-		0	1	0	0	0	0	0	0	0	0	0	0	0	0	0	0	0	0	0	0	0	0	0	0	0	0	0	0	0		0	0	0	0	0	0	0	0	0	0.40322	0	0	0	0
	AgB01_g758	K03626:187:EGD2: nascent polypeptide-associated complex subunit alpha	IPR002715:Nascent polypeptide-associated complex NAC domain;IPR016641:Nascent polypeptide-associated complex subunit alpha;IPR038187:NAC A/B domain superfamily;	cellular_component:GO:0005854:nascent polypeptide-associated complex;		94	76	48	38	46	49	62	64	92	115	88	47	50	45	62	85	68	53	33	63	58	36	24	87	49	49	41	24	37		3.4071	2.59785	4.15969	2.36006	3.36289	3.59072	3.37139	2.73833	4.96028	5.15257	3.89299	4.2528	4.54414	5.20142
	AgB01_g759	K02880:251:RP-L17e: large subunit ribosomal protein L17e	IPR001063:Ribosomal protein L22/L17;IPR005721:Ribosomal protein L22/L17, eukaryotic/archaeal;IPR018260:Ribosomal protein L22/L17, conserved site;IPR036394:Ribosomal protein L22/L17 superfamily;	molecular_function:GO:0003735:structural constituent of ribosome|cellular_component:GO:0005622:intracellular|cellular_component:GO:0005840:ribosome|biological_process:GO:0006412:translation;molecular_function:GO:0003735:structural constituent of ribosome|cellular_component:GO:0005840:ribosome|biological_process:GO:0006412:translation;molecular_function:GO:0003735:structural constituent of ribosom…		524	417	356	324	456	471	424	480	550	456	519	445	359	505	464	687	474	474	408	555	474	400	394	576	414	505	494	370	425		50.5776	60.2757	64.363	60.3279	61.2511	60.6709	58.8929	58.3486	57.1688	58.4515	59.6955	60.131	70.4631	64.2904
	AgB01_g760	-	-	-		7	6	6	3	3	13	2	8	17	5	18	7	7	8	7	12	17	7	8	9	8	6	5	21	4	4	4	9	8		0.18588	0.17997	0.18301	0.22295	0.18721	0.193	0.10725	0.08711	0.14394	0.15852	0.18963	0.05346	0.22135	0.37454
	AgB01_g761	-	-	-		1	1	0	2	0	8	1	1	6	4	6	2	2	0	3	1	7	2	0	8	0	1	2	8	2	1	2	1	0		0.07112	0	0.10504	0	0.22286	0	0.07181	0.02916	0.02754	0.03538	0	0.0358	0.03705	0.17703
	AgB01_g762	K14298:483:RAE1: mRNA export factor	IPR001680:WD40 repeat;IPR015943:WD40/YVTN repeat-like-containing domain superfamily;IPR017986:WD40-repeat-containing domain;IPR019775:WD40 repeat, conserved site;IPR020472:G-protein beta WD-40 repeat;IPR036322:WD40-repeat-containing domain superfamily;	molecular_function:GO:0005515:protein binding;		6	7	5	13	10	5	3	6	11	7	13	7	5	6	7	12	29	10	9	23	9	5	16	30	8	4	11	7	8		0.21717	0.22079	0.29936	0.41027	0.78256	0.35515	0.35085	0.14249	0.20181	0.3025	0.25848	0.13117	0.27155	0.39641
	AgB01_g763	-	-	-		4	0	1	4	3	0	1	0	1	0	1	2	7	4	10	4	3	8	2	6	8	5	2	6	3	1	11	4	1		1.71839	0.8319	2.41701	0.51529	1.1538	1.78424	0.74361	0.20133	0.76041	0	0.29218	0.24711	0	0.20368
	AgB01_g764	K01640:146:E4.1.3.4: hydroxymethylglutaryl-CoA lyase [EC:4.1.3.4]	IPR000891:Pyruvate carboxyltransferase;IPR013785:Aldolase-type TIM barrel;	molecular_function:GO:0003824:catalytic activity;		2	1	1	5	2	7	2	4	3	8	5	2	1	3	5	8	6	9	6	9	5	8	1	12	5	4	8	3	2		0.05039	0.12808	0.24809	0.31734	0.35529	0.22893	0.25442	0.16532	0.07805	0.05014	0.05998	0.10146	0.21004	0.12544
	AgB01_g765	K06114:3536:SPTA: spectrin alpha	IPR001452:SH3 domain;IPR002017:Spectrin repeat;IPR002048:EF-hand domain;IPR011992:EF-hand domain pair;IPR014837:EF-hand, Ca insensitive;IPR018159:Spectrin/alpha-actinin;IPR018247:EF-Hand 1, calcium-binding site;IPR035825:Alpha Spectrin, SH3 domain;IPR036028:SH3-like domain superfamily;	molecular_function:GO:0005509:calcium ion binding;molecular_function:GO:0005515:protein binding;		509	376	326	342	400	282	302	334	501	553	449	399	765	847	646	1094	1225	787	555	998	1324	729	719	1031	441	559	649	664	600		13.0566	12.2473	10.8557	9.94162	13.3431	20.5303	7.59989	7.8245	6.72747	6.38489	6.6224	5.18855	5.93982	7.09459
	AgB01_g766	-	-	-		0	0	0	0	0	0	0	0	0	0	0	0	0	0	0	0	0	2	0	0	0	0	0	0	0	0	0	1	0		0	0	0	0	0	0	0	0	0	0	0	0	0	0
	AgB01_g767	-	IPR000742:EGF-like domain;IPR006149:EB domain;IPR006150:Cysteine-rich repeat;	-		2	3	5	4	2	4	0	3	3	4	4	7	2	0	2	3	2	2	2	4	3	3	3	7	0	0	9	3	2		0.04008	0	0.03946	0.04207	0.06279	0.05462	0	0	0.03104	0.05982	0.11926	0	0.06264	0.04988
	AgB01_g769	K06252:61:TN: tenascin	IPR000742:EGF-like domain;IPR006149:EB domain;	-		3	4	0	1	1	7	1	4	1	3	5	0	2	0	3	8	3	1	2	3	1	1	5	4	0	2	7	2	4		0.0429	0	0.06336	0.04503	0.05041	0.01949	0	0.03519	0.04984	0.08537	0	0.02159	0.08941	0.0178
	AgB01_g770	-	IPR006149:EB domain;	-		0	2	0	0	0	2	0	0	1	0	2	1	1	0	1	0	1	2	1	2	0	0	2	2	0	0	0	0	0		0.12235	0	0.12047	0.12841	0.19169	0	0	0	0	0.24347	0	0	0	0.10152
	AgB01_g771	K23741:545:MAN1B: endoplasmic reticulum Man9GlcNAc2 1,2-alpha-mannosidase [EC:3.2.1.209]	IPR001382:Glycoside hydrolase family 47;IPR012341:Six-hairpin glycosidase-like superfamily;IPR036026:Seven-hairpin glycosidases;	molecular_function:GO:0003824:catalytic activity;molecular_function:GO:0004571:mannosyl-oligosaccharide 1,2-alpha-mannosidase activity|molecular_function:GO:0005509:calcium ion binding|cellular_component:GO:0016020:membrane;		4	2	7	7	5	8	3	4	2	5	13	2	4	6	6	9	14	5	1	6	5	10	2	10	3	3	5	8	3		0.08913	0.11326	0.13163	0.02338	0.10472	0.10122	0.06749	0.05482	0.06902	0.04434	0.18564	0.06729	0.09287	0.03697
	AgB01_g772	-	-	-		28	18	2	9	11	25	13	13	12	10	10	12	17	25	22	18	23	14	8	20	23	20	13	25	15	6	10	19	10		0.26331	0.32806	0.33551	0.13005	0.24267	0.32366	0.23459	0.07622	0.33585	0.27739	0.03687	0.20269	0.20981	0.15421
	AgB01_g773	-	-	-		1	3	0	0	4	3	1	1	2	1	2	0	1	0	1	0	5	3	0	1	0	1	4	6	0	1	0	1	0		0.09687	0	0.09538	0	0.07588	0	0	0.07944	0.07502	0.28914	0	0.09751	0.10094	0.16074
	AgB01_g774	-	IPR002859:PKD/REJ-like domain;	-		1	9	0	2	9	7	2	3	6	3	14	2	5	0	7	9	7	6	1	2	5	4	5	17	5	0	6	4	3		0.13177	0	0.18164	0.02766	0.04129	0.11972	0.13305	0	0.02041	0.23599	0	0.05306	0.08238	0.1312
	AgB01_g775	-	-	-		1	0	0	0	0	3	0	0	0	1	0	0	0	0	4	0	5	2	3	0	0	0	0	3	0	0	0	0	0		0	0	0.3609	0.28853	0	0	0	0	0.07096	0	0	0	0	0
	AgB01_g776	K14648:232:ENDOU: poly(U)-specific endoribonuclease [EC:3.1.-.-]	IPR018998:EndoU ribonuclease family;IPR037227:Endoribonuclease EndoU-like;	molecular_function:GO:0004521:endoribonuclease activity;		300	226	208	214	219	209	249	245	228	289	198	193	242	229	261	270	216	213	191	220	211	191	225	256	200	192	233	137	174		27.618	22.1411	29.3273	22.8773	19.6678	21.8775	23.0465	17.9702	26.5132	25.6614	28.2532	28.6052	29.134	21.5889
	AgB01_g777	-	IPR001079:Galectin, carbohydrate recognition domain;IPR013320:Concanavalin A-like lectin/glucanase domain superfamily;	molecular_function:GO:0030246:carbohydrate binding;		23065	17971	16751	13076	15664	14886	16515	17246	20252	17624	16414	12422	17445	19529	17414	18194	12869	10705	16770	23540	19283	11964	13531	15918	18689	22939	12374	12439	10486		3023.2	2867.24	2971.32	3050.17	3195.66	3036.06	3270.25	3260.21	3095.38	3098.59	3455.14	2881.01	3114.17	2911.95
	AgB01_g778	-	-	-		382	190	345	261	310	113	243	116	246	232	159	212	1418	1517	1413	1397	953	921	1300	1807	1527	982	1085	1299	1319	1719	1028	1040	919		40.9411	37.107	40.168	39.3932	40.8694	40.0554	38.4527	40.7037	8.54103	5.45799	11.8558	7.0625	3.48978	5.89302
	AgB01_g779	-	IPR011625:Alpha-2-macroglobulin, N-terminal 2;	-		8	5	1	1	4	10	1	3	7	4	7	2	6	0	13	5	4	2	3	9	5	7	12	9	3	0	5	5	7		1.13121	0	2.41317	0.59362	1.3292	0.85644	0.5711	0	1.168	0.9379	0.2244	0.18978	0.58934	1.09499
	AgB01_g780	K04280:56:GNRHR: gonadotropin-releasing hormone receptor	IPR000276:G protein-coupled receptor, rhodopsin-like;IPR017452:GPCR, rhodopsin-like, 7TM;	molecular_function:GO:0004930:G protein-coupled receptor activity|biological_process:GO:0007186:G protein-coupled receptor signaling pathway|cellular_component:GO:0016021:integral component of membrane;cellular_component:GO:0016021:integral component of membrane;		0	2	0	1	0	0	0	0	0	0	0	0	0	0	0	1	0	3	1	1	1	1	1	0	0	0	2	0	1		0	0	0	0.1224	0.09136	0.10596	0	0	0	0.23207	0	0	0	0
	AgB01_g781	-	IPR000276:G protein-coupled receptor, rhodopsin-like;IPR017452:GPCR, rhodopsin-like, 7TM;	molecular_function:GO:0004930:G protein-coupled receptor activity|biological_process:GO:0007186:G protein-coupled receptor signaling pathway|cellular_component:GO:0016021:integral component of membrane;cellular_component:GO:0016021:integral component of membrane;		4	3	3	3	6	3	3	5	10	3	2	5	1	2	2	11	19	11	2	8	7	5	5	9	4	3	8	7	3		0.04147	0.07027	0.08167	0.08706	0.25991	0.26377	0.16751	0.10204	0.12847	0.12379	0.14809	0.12525	0.21608	0.34411
	AgB01_g782	-	IPR002890:Alpha-2-macroglobulin, N-terminal;	molecular_function:GO:0004866:endopeptidase inhibitor activity;		0	5	3	2	4	3	2	1	3	1	1	2	7	2	0	5	9	0	2	2	1	3	5	5	0	1	4	4	2		0.30672	0.07424	0	0.09197	0.06865	0.03981	0	0.03593	0	0.21797	0.15645	0.08821	0.04566	0.10906
	AgB01_g783	-	IPR000152:EGF-type aspartate/asparagine hydroxylation site;IPR000742:EGF-like domain;IPR000800:Notch domain;IPR001881:EGF-like calcium-binding domain;IPR002110:Ankyrin repeat;IPR008297:Notch;IPR009030:Growth factor receptor cysteine-rich domain superfamily;IPR010660:Notch, NOD domain;IPR011656:Notch, NODP domain;IPR013032:EGF-like, conserved site;IPR018097:EGF-like calcium-binding, conserved site…	molecular_function:GO:0005509:calcium ion binding;molecular_function:GO:0005515:protein binding;biological_process:GO:0007219:Notch signaling pathway|biological_process:GO:0007275:multicellular organism development|cellular_component:GO:0016021:integral component of membrane|biological_process:GO:0030154:cell differentiation;biological_process:GO:0007219:Notch signaling pathway|cellular_component…		27	12	13	13	15	21	26	11	32	11	18	23	9	12	16	31	37	21	17	14	25	14	26	31	9	16	21	11	19		0.2112	0.23857	0.36968	0.41869	0.25736	0.533	0.21325	0.30792	0.49066	0.28017	0.36309	0.61417	0.26897	0.62304
	AgB01_g784	K02932:417:RP-L5e: large subunit ribosomal protein L5e	IPR005485:Ribosomal protein L5 eukaryotic/L18 archaeal;IPR025607:Ribosomal protein L5 eukaryotic/L18 archaeal, C-terminal;	molecular_function:GO:0003735:structural constituent of ribosome|cellular_component:GO:0005622:intracellular|cellular_component:GO:0005840:ribosome|biological_process:GO:0006412:translation|molecular_function:GO:0008097:5S rRNA binding;		1918	1508	1311	1176	1556	1913	1679	1755	2147	1809	1680	1389	1453	2014	2034	2466	2035	1661	1615	1993	2064	1608	1507	2198	1734	1934	1849	1434	1380		205.644	241.488	283.436	239.892	220.96	265.398	247.798	224.482	210.214	212.347	220.841	239.205	258.812	252.117
	AgB01_g785	K07881:311:RAB14: Ras-related protein Rab-14	IPR001806:Small GTPase superfamily;IPR005225:Small GTP-binding protein domain;IPR027417:P-loop containing nucleoside triphosphate hydrolase;	molecular_function:GO:0003924:GTPase activity|molecular_function:GO:0005525:GTP binding;molecular_function:GO:0005525:GTP binding;		10	6	5	2	2	1	3	1	6	9	1	2	3	2	6	2	9	8	2	9	8	7	2	11	2	0	4	2	3		0.17755	0.10028	0.34963	0.12423	0.41725	0.43016	0.11952	0	0.45832	0.3533	0.35221	0.17873	0.06167	0.29463
	AgB01_g786	-	-	-		0	0	0	0	0	0	0	0	0	0	0	0	0	0	0	0	0	0	0	0	0	0	0	0	0	0	0	0	0		0	0	0	0	0	0	0	0	0	0	0	0	0	0
	AgB01_g787	-	-	-		1	3	0	0	0	0	0	0	0	0	1	0	0	1	0	2	1	0	0	0	2	0	0	1	0	0	0	0	0		0	0.0193	0	0	0	0.04139	0	0	0.01764	0.06799	0	0	0	0
	AgB01_g788	-	-	-		1	1	1	0	0	0	0	0	0	0	5	2	0	0	0	3	1	2	2	1	0	2	1	6	0	0	1	1	0		0	0	0	0.71866	0.2682	0	0	0	0.26513	0.34064	0.4075	0	0	0
	AgB01_g790	-	IPR002859:PKD/REJ-like domain;IPR013783:Immunoglobulin-like fold;IPR022409:PKD/Chitinase domain;IPR035986:PKD domain superfamily;	-		89	73	55	70	63	63	43	48	101	95	85	60	83	46	55	155	186	132	73	134	98	113	116	207	49	49	108	125	110		0.67838	0.31852	0.4426	0.6262	0.85794	0.72771	0.40438	0.32845	0.56331	0.59363	0.53504	0.35378	0.40878	0.68492
	AgB01_g791	K20306:523:TRAPPC9: trafficking protein particle complex subunit 9	IPR013935:TRAPP II complex, Trs120;	-		3	3	8	0	2	4	2	4	4	2	7	5	4	4	0	6	5	5	2	5	9	7	3	10	4	6	9	5	9		0.14072	0.11922	0	0.07385	0.1378	0.28767	0.14209	0.17312	0.08173	0.10501	0.33499	0.07083	0.14663	0.11676
	AgB01_g792	-	IPR005828:Major facilitator, sugar transporter-like;IPR036259:MFS transporter superfamily;	cellular_component:GO:0016021:integral component of membrane|molecular_function:GO:0022857:transmembrane transporter activity|biological_process:GO:0055085:transmembrane transport;		53	21	39	29	37	33	35	44	32	31	44	30	49	33	53	73	44	30	33	53	42	49	46	37	33	58	53	34	36		1.22033	0.69628	1.29961	0.86256	1.03399	0.95032	0.82984	1.18464	1.02217	0.52035	1.15605	0.87744	1.14181	0.66123
	AgB01_g794	-	-	-		0	0	0	0	0	0	0	0	0	0	0	0	0	0	0	0	0	0	0	0	0	0	0	0	0	0	0	0	0		0	0	0	0	0	0	0	0	0	0	0	0	0	0
	AgB01_g796	-	-	-		0	0	0	0	0	0	0	0	0	0	0	0	0	0	0	0	0	0	0	0	0	0	0	0	0	0	0	0	0		0	0	0	0	0	0	0	0	0	0	0	0	0	0
	AgB01_g797	K11699:332:RDR: RNA-dependent RNA polymerase [EC:2.7.7.48]	IPR007855:RNA-dependent RNA polymerase, eukaryotic-type;	molecular_function:GO:0003968:RNA-directed 5'-3' RNA polymerase activity;		2	3	0	0	1	11	0	2	2	1	6	3	2	0	1	1	16	2	1	5	2	0	1	9	0	1	2	1	0		0.06722	0	0.03309	0.03528	0.13165	0.06107	0	0.02757	0.05206	0.10032	0	0	0.07004	0.05577
	AgB01_g798	-	-	-		0	0	0	0	0	1	1	0	0	0	0	0	0	0	0	2	2	0	0	0	0	0	1	1	0	0	1	0	0		0	0	0	0	0	0	0	0	0	0	0	0.11749	0	0
	AgB01_g799	K04431:379:MAP2K7: mitogen-activated protein kinase kinase 7 [EC:2.7.12.2]	IPR000719:Protein kinase domain;IPR008271:Serine/threonine-protein kinase, active site;IPR011009:Protein kinase-like domain superfamily;	molecular_function:GO:0004672:protein kinase activity|molecular_function:GO:0005524:ATP binding|biological_process:GO:0006468:protein phosphorylation;molecular_function:GO:0004672:protein kinase activity|biological_process:GO:0006468:protein phosphorylation;		3	0	2	3	1	2	2	8	5	2	1	4	0	0	6	7	6	5	2	4	5	3	5	5	2	2	4	5	1		0	0	0.26727	0.09496	0.14176	0.20552	0.09136	0.07421	0.10511	0	0.1077	0.09108	0.37712	0.18768
	AgB01_g800	-	IPR008962:PapD-like superfamily;IPR013783:Immunoglobulin-like fold;	-		14	5	13	16	22	13	4	13	8	26	23	14	20	13	19	20	15	16	19	20	11	14	11	28	14	10	10	10	13		1.44986	0.79841	1.35614	1.44558	1.13575	0.72448	1.02476	0.59452	0.78594	0.36063	1.12167	0.29189	0.98196	0.48118
	AgB01_g801	-	-	-		8	9	9	3	3	8	2	8	7	6	18	6	7	12	9	18	26	10	12	6	18	8	9	26	22	13	14	12	13		0.34811	0.50557	0.44067	0.62631	0.23373	0.81325	1.10467	0.53019	0.30808	0.4453	0.5327	0.10012	0.41453	0.28882
	AgB01_g802	-	-	-		3	4	0	1	4	5	4	9	5	2	8	4	0	1	6	6	7	4	7	11	5	1	4	6	8	17	6	4	4		0	0.44954	3.13464	3.89829	4.57226	2.4104	4.28618	7.39785	1.23273	2.11172	0	2.13654	4.976	2.20126
	AgB01_g803	-	IPR001452:SH3 domain;IPR036028:SH3-like domain superfamily;	molecular_function:GO:0005515:protein binding;		13	13	7	13	21	15	17	17	11	14	22	14	15	11	10	20	9	8	8	15	7	16	17	21	14	24	17	6	19		0.41001	0.25473	0.26913	0.2295	0.32118	0.17384	0.38639	0.53801	0.27518	0.35354	0.22773	0.46776	0.48418	0.24947
	AgB01_g804	-	IPR000210:BTB/POZ domain;IPR011333:SKP1/BTB/POZ domain superfamily;	molecular_function:GO:0005515:protein binding;		0	0	2	1	1	3	0	0	1	0	1	1	0	0	0	0	2	0	0	2	1	1	1	0	0	2	1	0	0		0	0	0	0	0.06217	0.03605	0	0.06509	0	0	0.09447	0	0	0.03293
	AgB01_g805	-	-	-		2	2	0	0	0	1	0	0	0	2	3	0	0	0	1	0	2	2	1	0	0	0	1	0	0	0	0	0	1		0	0	0.08793	0.09373	0	0	0	0	0.13832	0.17771	0	0	0	0
	AgB01_g806	-	IPR001611:Leucine-rich repeat;IPR003591:Leucine-rich repeat, typical subtype;IPR032675:Leucine-rich repeat domain superfamily;	molecular_function:GO:0005515:protein binding;		2	0	0	2	1	4	0	4	1	2	4	2	0	0	3	4	7	6	2	8	8	3	9	10	5	7	6	1	3		0	0	0.0539	0.0383	0.11435	0.13263	0.09212	0.10475	0.02826	0	0	0	0.07605	0.01514
	AgB01_g807	-	-	-		6	5	0	3	6	4	5	4	2	10	3	1	5	3	1	10	3	6	6	4	8	3	1	7	2	1	5	1	2		0.09042	0.04596	0.01781	0.11388	0.05667	0.13145	0.03652	0.01483	0.08403	0.08997	0	0.09102	0.07538	0.03001
	AgB01_g808	-	-	-		4	3	2	3	3	7	4	4	3	5	3	0	0	6	1	5	0	3	5	0	2	2	5	4	6	7	0	1	0		0	0.26198	0.05074	0.27046	0	0.09365	0.31224	0.29587	0.15965	0.15383	0.12268	0.20752	0.21481	0.12828
	AgB01_g809	K04232:17:GALR3: galanin receptor 3	IPR000276:G protein-coupled receptor, rhodopsin-like;IPR017452:GPCR, rhodopsin-like, 7TM;	molecular_function:GO:0004930:G protein-coupled receptor activity|biological_process:GO:0007186:G protein-coupled receptor signaling pathway|cellular_component:GO:0016021:integral component of membrane;cellular_component:GO:0016021:integral component of membrane;		2	3	0	0	0	0	0	0	2	0	2	3	1	0	3	0	0	3	4	1	3	1	2	3	0	0	2	3	3		0.09911	0	0.29274	0.41607	0.07764	0.27013	0	0	0.1535	0.29582	0	0	0	0.16446
	AgB01_g810	K08745:517:SLC27A1_4: solute carrier family 27 (fatty acid transporter), member 1/4 [EC:6.2.1.-]	IPR000873:AMP-dependent synthetase/ligase;IPR020845:AMP-binding, conserved site;IPR025110:AMP-binding enzyme, C-terminal domain;	molecular_function:GO:0003824:catalytic activity|biological_process:GO:0008152:metabolic process;		18	12	6	4	5	19	4	3	6	6	11	4	11	17	8	18	29	10	19	22	19	16	12	34	17	25	38	26	25		0.37085	0.48556	0.26555	0.67229	0.58102	0.58197	0.5787	0.69123	0.46994	0.40252	0.24076	0.13575	0.10539	0.16783
	AgB01_g812	K06066:256:CIR: CBF1 interacting corepressor	IPR019339:CBF1-interacting co-repressor CIR, N-terminal domain;	-		18	20	26	19	33	24	14	17	18	19	38	21	22	23	19	53	93	45	14	44	32	42	34	61	21	26	40	20	22		0.27936	0.24743	0.23755	0.18658	0.43767	0.36917	0.26925	0.27076	0.177	0.25268	0.39295	0.17895	0.22493	0.18964
	AgB01_g813	K11844:194:USP16_45: ubiquitin carboxyl-terminal hydrolase 16/45 [EC:3.4.19.12]	IPR001394:Peptidase C19, ubiquitin carboxyl-terminal hydrolase;IPR001607:Zinc finger, UBP-type;IPR013083:Zinc finger, RING/FYVE/PHD-type;IPR018200:Ubiquitin specific protease, conserved site;IPR028889:Ubiquitin specific protease domain;	biological_process:GO:0006511:ubiquitin-dependent protein catabolic process|molecular_function:GO:0036459:thiol-dependent ubiquitinyl hydrolase activity;molecular_function:GO:0008270:zinc ion binding;biological_process:GO:0016579:protein deubiquitination|molecular_function:GO:0036459:thiol-dependent ubiquitinyl hydrolase activity;		8	2	2	3	3	4	9	7	1	6	5	7	7	22	8	13	14	27	9	11	8	9	7	18	8	13	19	5	16		0.50674	1.34925	0.5702	0.68379	0.62378	0.52615	0.58475	0.77179	0.44847	0.14405	0.17232	0.65584	0.52801	0.06006
	AgB01_g814	-	IPR001607:Zinc finger, UBP-type;IPR013083:Zinc finger, RING/FYVE/PHD-type;	molecular_function:GO:0008270:zinc ion binding;		0	2	0	0	0	0	0	0	0	0	0	0	0	0	0	0	1	0	0	0	0	0	2	2	0	0	0	0	0		0	0	0	0	0	0	0	0	0	0.38455	0	0	0	0
	AgB01_g815	-	-	-		0	1	1	0	0	2	0	0	0	0	0	0	1	0	0	0	1	3	1	0	1	0	1	1	0	0	1	0	1		0.04535	0	0	0.04759	0	0.0412	0	0	0	0.04512	0.05397	0	0	0
	AgB01_g816	K17498:341:SPN1: transcription factor SPN1	IPR017923:Transcription factor IIS, N-terminal;IPR035441:TFIIS/LEDGF domain superfamily;	cellular_component:GO:0005634:nucleus;		21	15	6	17	12	9	17	15	16	17	35	20	37	26	35	45	25	47	30	40	32	22	23	56	39	43	31	31	18		1.36515	0.81272	1.27146	1.1617	1.1561	1.07267	1.45292	1.30113	0.60002	0.55064	0.26349	0.63139	0.57667	0.4898
	AgB01_g817	-	-	-		3	2	0	1	7	3	3	0	2	2	2	2	0	1	0	1	6	7	0	9	3	7	9	7	2	0	8	7	9		0	0.19972	0	0	1.66201	0.64253	0.47606	0	0.54767	0.46909	0	0.71191	0	0.39119
	AgB01_g818	K13051:246:ASRGL1: L-asparaginase / beta-aspartyl-peptidase [EC:3.5.1.1 3.4.19.5]	IPR000246:Peptidase T2, asparaginase 2;IPR029055:Nucleophile aminohydrolases, N-terminal;	molecular_function:GO:0016787:hydrolase activity;		9	3	3	7	4	7	9	10	10	5	11	8	5	3	5	11	16	16	8	10	6	5	6	8	6	18	12	4	13		0.49874	0.25352	0.49105	0.83751	0.78138	0.54374	0.6043	1.47248	0.6952	0.29773	0.35617	0.90368	1.03935	0.82761
	AgB01_g819	-	IPR005828:Major facilitator, sugar transporter-like;IPR005829:Sugar transporter, conserved site;IPR020846:Major facilitator superfamily domain;IPR036259:MFS transporter superfamily;	molecular_function:GO:0005215:transporter activity|cellular_component:GO:0016021:integral component of membrane|biological_process:GO:0055085:transmembrane transport;cellular_component:GO:0016021:integral component of membrane|molecular_function:GO:0022857:transmembrane transporter activity|biological_process:GO:0055085:transmembrane transport;		195	113	115	112	122	138	109	94	157	130	179	123	181	183	217	277	261	198	173	225	178	172	149	243	166	250	187	167	164		1.76284	1.50999	2.08089	1.76838	1.71662	1.57505	1.63246	1.99687	1.47073	1.09499	1.3331	1.06864	0.95394	1.26869
	AgB01_g820	-	IPR004171:cAMP-dependent protein kinase inhibitor;	molecular_function:GO:0004862:cAMP-dependent protein kinase inhibitor activity|biological_process:GO:0006469:negative regulation of protein kinase activity;		77	65	50	58	53	38	73	76	81	79	95	33	29	33	37	145	87	104	57	114	61	49	101	64	41	23	68	67	54		18.894	18.2149	23.7346	38.9758	58.1819	36.1073	26.9717	12.2894	38.8491	42.1342	38.7725	47.876	51.5937	43.7856
	AgB01_g822	K10277:327:KDM8: lysine-specific demethylase 8 [EC:1.14.11.27]	IPR000182:GNAT domain;IPR003347:JmjC domain;IPR016181:Acyl-CoA N-acyltransferase;	-		6	7	5	7	7	10	4	5	5	1	8	5	8	7	5	9	16	11	5	7	9	6	7	26	2	2	5	6	6		0.2257	0.16731	0.13889	0.14805	0.1547	0.23069	0.05697	0.04628	0.13109	0.19649	0.1679	0.1136	0.14699	0.11704
	AgB01_g823	-	-	-		107	88	72	53	75	63	77	96	132	72	84	108	67	74	84	124	63	61	87	92	89	62	104	131	63	117	80	90	76		0.69011	0.64575	0.85188	0.9405	0.74232	0.83286	0.65521	0.98834	0.85348	0.90182	0.88268	0.79837	1.03032	1.12807
	AgB01_g824	K12373:438:HEXA_B: hexosaminidase [EC:3.2.1.52]	IPR015883:Glycoside hydrolase family 20, catalytic domain;IPR017853:Glycoside hydrolase superfamily;IPR025705:Beta-hexosaminidase;IPR029018:Beta-hexosaminidase-like, domain 2;IPR029019:Beta-hexosaminidase, eukaryotic type, N-terminal;	molecular_function:GO:0004553:hydrolase activity, hydrolyzing O-glycosyl compounds|biological_process:GO:0005975:carbohydrate metabolic process;molecular_function:GO:0004563:beta-N-acetylhexosaminidase activity|biological_process:GO:0005975:carbohydrate metabolic process;		86	61	62	65	86	68	93	73	73	86	80	70	58	81	79	99	75	79	52	81	88	75	91	103	50	59	80	63	59		2.60191	3.07847	3.48936	2.44828	2.84646	3.58662	2.26481	2.17065	2.98762	2.72263	3.31042	4.19967	3.41227	2.7171
	AgB01_g825	-	-	-		3	0	2	2	0	1	0	0	0	0	2	1	0	0	0	0	3	3	0	1	0	2	0	3	0	0	1	1	0		0	0	0	0	0.08993	0	0	0	0.26671	0	0.27328	0	0	0
	AgB01_g826	-	-	-		1895	979	968	886	1310	1343	1689	1582	1584	1934	2045	2227	1432	1686	2136	2652	1402	1653	1909	1995	1259	1864	1215	1921	1495	1898	1673	1722	1435		54.4617	54.3241	79.9842	76.1989	59.4358	43.5023	57.4101	59.1997	55.8112	37.0448	43.8179	64.6617	62.6919	49.9831
	AgB01_g827	K01672:115:CA: carbonic anhydrase [EC:4.2.1.1]	IPR001148:Alpha carbonic anhydrase;IPR018338:Carbonic anhydrase, alpha-class, conserved site;IPR036398:Alpha carbonic anhydrase superfamily;	molecular_function:GO:0004089:carbonate dehydratase activity|biological_process:GO:0006730:one-carbon metabolic process|molecular_function:GO:0008270:zinc ion binding;		7	6	3	9	4	6	3	7	4	8	6	5	5	6	9	8	2	3	5	2	5	6	3	3	6	3	5	3	4		0.26531	0.26972	0.4702	0.27845	0.08313	0.24104	0.32146	0.13055	0.28764	0.31676	0.18947	0.16024	0.38702	0.1761
	AgB01_g828	K17542:233:SCYL3: SCY1-like protein 3	IPR000719:Protein kinase domain;IPR011009:Protein kinase-like domain superfamily;IPR011989:Armadillo-like helical;IPR016024:Armadillo-type fold;	molecular_function:GO:0004672:protein kinase activity|molecular_function:GO:0005524:ATP binding|biological_process:GO:0006468:protein phosphorylation;molecular_function:GO:0005488:binding;		11	8	7	6	8	17	2	14	8	14	12	10	9	17	7	25	12	12	21	11	8	6	12	17	18	20	12	5	8		0.1439	0.23029	0.1102	0.35241	0.13778	0.11621	0.29061	0.26226	0.1362	0.12727	0.13322	0.03219	0.23325	0.10613
	AgB01_g829	-	-	-		5	2	5	3	2	3	1	1	3	1	4	0	3	3	4	3	2	4	4	5	2	5	8	7	2	1	0	4	2		0.0599	0.05074	0.07863	0.08382	0.0782	0.03628	0.04032	0.01637	0.0773	0.03973	0.11881	0.0201	0.0208	0.04969
	AgB01_g830	-	-	-		0	2	0	0	0	0	0	1	0	0	0	0	0	0	0	0	0	0	0	1	1	0	2	0	0	0	0	0	0		0	0	0	0	0.39145	0.454	0	0	0	0.99436	0	0	0.52068	0
	AgB01_g831	-	-	-		0	0	0	0	0	0	0	0	0	0	0	0	0	0	0	0	0	0	0	0	0	0	0	0	0	0	0	0	0		0	0	0	0	0	0	0	0	0	0	0	0	0	0
	AgB01_g832	-	-	-		0	0	0	0	0	0	0	0	0	0	0	0	0	2	0	0	0	0	0	0	0	0	0	0	0	0	0	0	0		0	0.02499	0	0	0	0	0	0	0	0	0	0	0	0
	AgB01_g833	-	-	-		0	0	0	0	0	0	0	0	0	0	0	0	0	0	0	0	0	0	0	0	0	0	0	0	0	0	0	0	0		0	0	0	0	0	0	0	0	0	0	0	0	0	0
	AgB01_g834	K07299:261:SLC2A1: MFS transporter, SP family, solute carrier family 2 (facilitated glucose transporter), member 1	IPR003663:Sugar/inositol transporter;IPR005828:Major facilitator, sugar transporter-like;IPR005829:Sugar transporter, conserved site;IPR020846:Major facilitator superfamily domain;IPR036259:MFS transporter superfamily;	molecular_function:GO:0005215:transporter activity|cellular_component:GO:0016021:integral component of membrane|biological_process:GO:0055085:transmembrane transport;cellular_component:GO:0016020:membrane|molecular_function:GO:0022857:transmembrane transporter activity|biological_process:GO:0055085:transmembrane transport;cellular_component:GO:0016021:integral component of membrane|molecular_func…		0	0	0	0	0	0	0	0	0	0	0	0	0	0	0	0	0	0	0	0	0	0	0	0	0	0	0	0	0		0	0	0	0	0	0	0	0	0	0	0	0	0	0
	AgB01_g836	-	-	-		0	0	0	0	0	0	0	0	0	0	0	0	0	0	0	0	0	0	0	0	0	0	0	0	0	0	0	0	0		0	0	0	0	0	0	0	0	0	0	0	0	0	0
	AgB02_g001	-	-	-		37	31	30	26	25	23	33	29	32	40	62	23	18	12	9	38	43	30	23	25	21	23	18	38	20	8	30	18	15		0.11127	0.06284	0.05478	0.14922	0.12106	0.11794	0.12483	0.04056	0.17712	0.19066	0.22072	0.20534	0.18679	0.16412
	AgB02_g002	-	-	-		6	5	2	0	7	12	2	1	3	2	17	1	2	1	10	6	16	6	3	9	4	6	8	29	1	0	5	2	11		0.07184	0.03043	0.35364	0.11309	0.25322	0.13053	0.03627	0	0.16689	0.17868	0.0855	0.07231	0.03743	0.0894
	AgB02_g003	-	-	-		0	0	0	0	0	0	1	0	0	0	0	1	0	0	0	0	0	0	0	0	0	0	0	0	0	0	0	0	0		0	0	0	0	0	0	0	0	0	0	0	0.56316	0	0
	AgB02_g004	-	-	-		4	8	3	4	1	0	5	1	2	2	1	1	3	2	2	10	12	9	2	3	2	2	6	7	3	0	8	1	5		0.05474	0.03092	0.03593	0.0383	0.04288	0.03316	0.05527	0	0.05652	0.14524	0.06516	0.09184	0.01901	0.03028
	AgB02_g005	-	-	-		0	0	0	0	0	0	0	0	0	0	1	0	0	0	0	0	0	0	0	0	0	0	0	0	0	0	0	0	0		0	0	0	0	0	0	0	0	0	0	0	0	0	0
	AgB02_g006	-	-	-		0	5	0	0	0	5	0	0	0	0	6	0	0	0	0	2	3	1	0	3	0	0	5	3	0	0	0	0	0		0	0	0	0	0.09391	0	0	0	0	0.19879	0	0	0	0
	AgB02_g007	K20225:232:CIC: capicua transcriptional repressor	IPR009071:High mobility group box domain;IPR036910:High mobility group box domain superfamily;	-		194	127	116	133	159	91	128	123	135	218	189	152	175	155	142	340	299	212	116	225	221	197	163	391	92	113	218	146	177		4.49762	3.37492	3.59325	3.12894	4.52985	5.1603	2.38743	2.38176	3.86109	3.24746	3.54838	3.31149	3.29387	2.87871
	AgB02_g008	K20225:205:CIC: capicua transcriptional repressor	IPR032147:Domain of unknown function DUF4819;	-		64	48	30	58	42	57	48	40	47	73	71	49	37	27	33	131	112	99	27	79	80	84	76	134	26	37	65	57	73		2.03388	1.2574	1.78604	1.55769	3.40178	3.99532	1.44309	1.66801	2.72437	2.62518	1.96278	2.65603	2.29108	2.14358
	AgB02_g009	K04433:284:MAP2K6: mitogen-activated protein kinase kinase 6 [EC:2.7.12.2]	IPR000719:Protein kinase domain;IPR008271:Serine/threonine-protein kinase, active site;IPR011009:Protein kinase-like domain superfamily;IPR017441:Protein kinase, ATP binding site;	molecular_function:GO:0004672:protein kinase activity|molecular_function:GO:0005524:ATP binding|biological_process:GO:0006468:protein phosphorylation;molecular_function:GO:0004672:protein kinase activity|biological_process:GO:0006468:protein phosphorylation;molecular_function:GO:0005524:ATP binding;		7	5	2	0	1	5	4	4	5	3	9	1	1	1	5	9	7	9	9	8	6	11	10	5	3	5	7	4	5		0.03501	0.02966	0.17233	0.33065	0.21937	0.19082	0.10604	0.14354	0.18976	0.17414	0.08333	0.14095	0.1459	0.14522
	AgB02_g010	-	-	-		3	3	0	2	1	1	1	2	8	4	5	2	3	1	0	4	6	4	1	3	3	6	1	6	5	0	2	0	1		0.15618	0.04411	0	0.05464	0.12234	0.14189	0.26283	0	0.12095	0.15539	0	0.0524	0.10849	0.34555
	AgB02_g011	-	-	-		0	0	0	0	0	0	0	0	0	0	1	0	0	0	1	0	3	0	0	1	1	1	0	0	0	0	0	0	0		0	0	0.17928	0	0.14264	0.16543	0	0	0	0	0	0	0	0
	AgB02_g012	-	-	-		0	0	0	0	0	0	0	0	0	0	0	0	0	0	0	0	0	0	0	0	0	0	0	0	0	0	0	0	0		0	0	0	0	0	0	0	0	0	0	0	0	0	0
	AgB02_g013	-	-	-		0	0	0	0	0	0	0	0	0	0	0	0	0	0	0	0	0	1	0	0	1	0	0	1	0	0	0	0	0		0	0	0	0	0	0.0893	0	0	0	0	0	0	0	0
	AgB02_g014	K01952:929:PFAS: phosphoribosylformylglycinamidine synthase [EC:6.3.5.3]	IPR010918:PurM-like, C-terminal domain;IPR036604:Phosphoribosylformylglycinamidine synthase subunit PurS-like superfamily;IPR036676:PurM-like, C-terminal domain superfamily;IPR036921:PurM-like, N-terminal domain superfamily;	-		35	26	32	24	22	35	12	21	36	28	28	28	21	16	18	38	38	10	26	21	13	20	10	22	5	5	10	5	10		1.14257	0.73751	0.96425	1.48467	0.89503	0.6426	0.27468	0.2231	1.47467	1.40744	2.07224	0.65722	1.19052	1.62512
	AgB02_g015	-	-	-		2	0	0	1	0	1	0	0	1	1	3	2	0	0	2	2	2	4	1	3	1	1	1	2	0	0	1	1	3		0	0	0.07234	0.03856	0.08634	0.03338	0	0	0.0569	0	0	0	0	0.03048
	AgB02_g016	-	-	-		0	0	0	0	0	0	0	0	1	0	0	0	0	0	0	0	0	0	0	0	1	1	0	0	0	0	0	0	0		0	0	0	0	0	0.38753	0	0	0	0	0	0	0	0.3539
	AgB02_g017	K04977:151:TRPM2: transient receptor potential cation channel subfamily M member 2 [EC:3.6.1.13]	-	-		25	7	16	18	15	14	9	16	21	28	14	12	5	13	22	17	29	17	15	15	15	15	7	36	21	9	18	9	11		0.35093	0.773	1.5203	1.10494	0.82471	0.95649	1.48823	0.51805	1.3588	0.48882	1.33659	0.63586	1.17011	1.2229
	AgB02_g018	K01415:23:ECE: endothelin-converting enzyme [EC:3.4.24.71]	IPR008753:Peptidase M13, N-terminal domain;IPR024079:Metallopeptidase, catalytic domain superfamily;	biological_process:GO:0006508:proteolysis;molecular_function:GO:0008237:metallopeptidase activity;		0	0	0	0	0	0	0	0	0	0	0	0	0	0	0	0	0	0	0	0	0	0	0	0	0	0	0	0	0		0	0	0	0	0	0	0	0	0	0	0	0	0	0
	AgB02_g019	K08635:110:MMEL1: neprilysin [EC:3.4.24.11]	IPR000718:Peptidase M13;IPR008753:Peptidase M13, N-terminal domain;IPR018497:Peptidase M13, C-terminal domain;IPR024079:Metallopeptidase, catalytic domain superfamily;	molecular_function:GO:0004222:metalloendopeptidase activity|biological_process:GO:0006508:proteolysis;biological_process:GO:0006508:proteolysis;molecular_function:GO:0008237:metallopeptidase activity;		7	2	2	3	4	6	4	1	5	1	11	6	7	2	5	6	6	7	5	16	3	4	10	2	7	3	4	4	6		0.16662	0.04033	0.11718	0.12491	0.29834	0.06488	0.16824	0.05856	0.12903	0.04736	0.05666	0.09584	0.0248	0.09875
	AgB02_g020	-	-	-		77	55	56	33	48	36	63	45	40	53	39	31	74	75	54	103	77	70	92	94	72	93	98	157	66	58	64	62	79		1.37633	1.18179	0.98887	1.79587	1.36955	1.21664	1.23947	0.8847	1.10904	1.01777	1.23967	1.17951	0.87209	0.61726
	AgB02_g021	-	-	-		0	1	0	0	0	2	0	0	0	0	1	1	0	1	2	1	1	3	0	0	0	0	0	4	0	1	2	1	0		0	0.09225	0.21443	0	0	0	0	0.0893	0	0.10834	0	0	0	0
	AgB02_g022	-	-	-		4	1	1	1	1	0	0	0	2	1	4	3	2	1	1	3	4	4	0	2	1	0	4	2	1	3	5	2	0		0.29723	0.12591	0.14632	0	0.23283	0.13502	0.15006	0.36564	0.46034	0.14786	0.17688	0	0	0.24661
	AgB02_g023	-	-	-		0	0	0	1	0	2	2	1	0	2	3	1	0	1	2	6	3	2	3	5	6	1	5	10	4	2	5	3	4		0	0.29867	0.6942	1.10998	1.38079	1.92172	1.42383	0.57824	0	0	0	0.70974	0.36733	0
	AgB02_g024	-	IPR000276:G protein-coupled receptor, rhodopsin-like;IPR017452:GPCR, rhodopsin-like, 7TM;	molecular_function:GO:0004930:G protein-coupled receptor activity|biological_process:GO:0007186:G protein-coupled receptor signaling pathway|cellular_component:GO:0016021:integral component of membrane;cellular_component:GO:0016021:integral component of membrane;		0	0	2	1	3	0	1	0	0	2	2	1	2	2	1	2	1	3	2	0	0	1	3	6	0	1	1	0	1		0.09663	0.08186	0.04757	0.10141	0	0	0	0.03962	0	0	0.11501	0.04863	0	0
	AgB02_g025	-	IPR007110:Immunoglobulin-like domain;IPR013098:Immunoglobulin I-set;IPR013783:Immunoglobulin-like fold;IPR036179:Immunoglobulin-like domain superfamily;	-		267	216	159	218	222	147	217	134	139	235	215	130	232	239	251	281	202	162	143	162	265	189	182	241	251	153	164	164	146		24.5868	21.4585	26.1905	15.9054	13.4489	25.5152	26.8589	13.2978	21.9124	22.7753	20.0558	23.1496	14.7971	12.2222
	AgB02_g026	-	IPR035914:Spermadhesin, CUB domain superfamily;	-		40	41	35	14	24	43	18	25	42	27	50	14	29	34	15	23	20	26	24	47	38	16	24	27	26	10	38	22	19		1.21483	1.20666	0.61868	1.05518	1.54232	1.44624	1.09974	0.34355	1.29761	1.70883	1.74508	0.75903	1.09123	1.45978
	AgB02_g027	K16302:380:CNNM: metal transporter CNNM	IPR000644:CBS domain;IPR002550:Domain of unknown function DUF21;	-		259	207	166	119	196	233	202	198	241	182	192	167	186	180	219	191	159	131	176	222	202	136	132	189	211	225	187	137	135		5.53482	4.53785	6.41637	5.49665	5.17489	5.46111	6.33975	5.49096	5.96835	6.12854	5.87931	6.05078	6.13921	5.95015
	AgB02_g028	K01228:86:MOGS: mannosyl-oligosaccharide glucosidase [EC:3.2.1.106]	IPR008928:Six-hairpin glycosidase superfamily;IPR012341:Six-hairpin glycosidase-like superfamily;IPR031335:Glycosyl hydrolase family 63, C-terminal;	molecular_function:GO:0003824:catalytic activity;		0	0	0	0	0	1	0	0	0	0	0	0	0	0	0	0	0	0	0	0	0	0	0	0	0	0	0	0	0		0	0	0	0	0	0	0	0	0	0	0	0	0	0
	AgB02_g029	K01228:613:MOGS: mannosyl-oligosaccharide glucosidase [EC:3.2.1.106]	IPR008928:Six-hairpin glycosidase superfamily;IPR031335:Glycosyl hydrolase family 63, C-terminal;IPR031631:Glycosyl hydrolase family 63, N-terminal;IPR038518:Glycosyl hydrolase family 63, N-terminal domain superfamily;	molecular_function:GO:0003824:catalytic activity;		11	10	7	7	8	15	6	2	21	6	12	17	6	7	12	24	17	5	13	10	8	15	8	28	10	10	6	9	9		0.15563	0.15382	0.30646	0.3539	0.20319	0.18852	0.2619	0.21272	0.22095	0.25807	0.2161	0.15666	0.05405	0.45194
	AgB02_g030	-	-	-		0	0	0	0	0	0	0	0	0	0	0	0	0	0	0	0	0	0	0	0	0	0	0	0	0	0	0	0	0		0	0	0	0	0	0	0	0	0	0	0	0	0	0
	AgB02_g031	K00923:885:PIK3C2: phosphatidylinositol-4-phosphate 3-kinase [EC:2.7.1.154]	IPR000008:C2 domain;IPR000341:Phosphatidylinositol 3-kinase Ras-binding (PI3K RBD) domain;IPR000403:Phosphatidylinositol 3-/4-kinase, catalytic domain;IPR001263:Phosphoinositide 3-kinase, accessory (PIK) domain;IPR001683:Phox homologous domain;IPR002420:Phosphatidylinositol 3-kinase, C2 domain;IPR011009:Protein kinase-like domain superfamily;IPR016024:Armadillo-type fold;IPR018936:Phosphatidylino…	molecular_function:GO:0005488:binding;molecular_function:GO:0016301:kinase activity;molecular_function:GO:0035091:phosphatidylinositol binding;		14	14	4	8	8	12	4	9	15	18	21	12	9	13	7	10	15	17	4	10	11	6	10	29	2	9	18	6	10		0.14471	0.17709	0.11082	0.0675	0.12596	0.16069	0.03247	0.11868	0.17432	0.22397	0.07655	0.06474	0.15079	0.20011
	AgB02_g032	-	IPR003903:Ubiquitin interacting motif;	-		0	0	0	0	0	1	0	0	1	0	0	1	0	0	0	0	0	0	0	0	0	0	1	0	0	0	0	0	0		0	0	0	0	0	0	0	0	0	0	0	0	0	0.21641
	AgB02_g033	-	IPR002048:EF-hand domain;IPR011992:EF-hand domain pair;IPR018247:EF-Hand 1, calcium-binding site;	molecular_function:GO:0005509:calcium ion binding;		5	3	8	1	1	7	1	7	7	8	12	5	7	6	6	7	16	8	8	9	6	7	7	12	7	6	11	5	6		0.08714	0.06328	0.07354	0.10452	0.08776	0.06786	0.08799	0.06125	0.0482	0.03716	0.11853	0.01253	0.0908	0.0723
	AgB02_g034	-	-	-		1721	1357	1200	808	1284	2016	2065	2692	3892	1130	1739	2725	1342	1770	2040	1484	1238	1301	1756	2368	2131	1052	1999	1616	1528	3435	2014	1756	1443		131.15	146.547	196.292	180.109	181.283	189.208	150.779	275.308	130.245	131.945	139.581	203.145	274.125	315.58
	AgB02_g035	K13577:413:SLC25A10: solute carrier family 25 (mitochondrial dicarboxylate transporter), member 10	IPR018108:Mitochondrial substrate/solute carrier;IPR023395:Mitochondrial carrier domain superfamily;	-		1132	857	724	780	1000	989	911	885	931	988	993	847	742	846	856	1052	803	718	681	913	808	683	770	1058	740	783	849	606	627		35.1879	33.9897	39.9686	33.8947	33.917	34.8129	35.434	30.4528	41.572	40.4359	40.8655	43.4888	43.7311	36.6319
	AgB02_g037	-	IPR009613:Lipase maturation factor;	-		7	25	7	5	12	15	3	6	14	13	12	11	11	2	8	19	20	15	7	9	11	15	14	24	4	8	16	14	7		0.25864	0.03984	0.1852	0.17274	0.16577	0.23498	0.09497	0.15427	0.12746	0.58485	0.1959	0.07101	0.147	0.27312
	AgB02_g038	-	-	-		0	0	0	0	0	0	0	0	1	0	0	0	0	0	2	2	0	2	0	0	0	0	0	0	0	0	0	1	0		0	0	1.02034	0	0	0	0	0	0	0	0	0	0	0.42991
	AgB02_g039	K00288:1143:MTHFD: methylenetetrahydrofolate dehydrogenase (NADP+) / methenyltetrahydrofolate cyclohydrolase / formyltetrahydrofolate synthetase [EC:1.5.1.5 3.5.4.9 6.3.4.3]	IPR000559:Formate-tetrahydrofolate ligase, FTHFS;IPR000672:Tetrahydrofolate dehydrogenase/cyclohydrolase;IPR020628:Formate-tetrahydrofolate ligase, FTHFS, conserved site;IPR020630:Tetrahydrofolate dehydrogenase/cyclohydrolase, catalytic domain;IPR020631:Tetrahydrofolate dehydrogenase/cyclohydrolase, NAD(P)-binding domain;IPR020867:Tetrahydrofolate dehydrogenase/cyclohydrolase, conserved site;IPR0…	molecular_function:GO:0003824:catalytic activity|biological_process:GO:0055114:oxidation-reduction process;molecular_function:GO:0004329:formate-tetrahydrofolate ligase activity|molecular_function:GO:0005524:ATP binding;molecular_function:GO:0004488:methylenetetrahydrofolate dehydrogenase (NADP+) activity;molecular_function:GO:0004488:methylenetetrahydrofolate dehydrogenase (NADP+) activity|biolo…		54	43	34	49	41	38	31	40	51	53	53	39	48	57	30	90	49	64	39	57	49	50	49	78	30	45	35	39	35		1.56232	1.57178	0.9614	1.33226	1.45332	1.44899	0.98594	1.20121	1.36109	1.3925	1.31715	1.01569	1.35658	1.37727
	AgB02_g040	-	IPR003609:PAN/Apple domain;	-		13	8	7	3	9	9	9	17	6	5	10	6	9	13	9	18	10	37	18	5	9	6	5	11	18	13	7	7	3		0.48624	0.59503	0.47875	1.02066	0.21161	0.44177	0.98194	0.57601	0.5439	0.43003	0.45013	0.48947	0.95701	0.26896
	AgB02_g041	-	IPR002347:Short-chain dehydrogenase/reductase SDR;IPR020904:Short-chain dehydrogenase/reductase, conserved site;IPR036291:NAD(P)-binding domain superfamily;	molecular_function:GO:0016491:oxidoreductase activity;		174	101	69	73	96	90	122	111	170	130	133	109	103	145	167	173	132	118	150	193	146	96	73	171	128	144	97	87	61		3.46572	4.13343	5.53258	5.29715	5.0871	4.46321	4.34876	3.97369	4.53388	3.38122	2.76333	4.13224	3.89167	4.74597
	AgB02_g042	K01148:170:PARN: poly(A)-specific ribonuclease [EC:3.1.13.4]	IPR006941:Ribonuclease CAF1;IPR012337:Ribonuclease H-like superfamily;IPR036397:Ribonuclease H superfamily;	molecular_function:GO:0003676:nucleic acid binding;		10	12	6	5	15	22	6	5	16	11	28	14	5	6	16	17	21	29	13	21	16	14	18	26	2	2	11	15	18		0.05828	0.05925	0.18362	0.15904	0.19175	0.16944	0.02354	0.01912	0.09027	0.13917	0.08324	0.0704	0.06073	0.15474
	AgB02_g043	-	IPR013087:Zinc finger C2H2-type;	molecular_function:GO:0003676:nucleic acid binding;		57	48	45	54	46	45	43	49	54	50	63	41	87	63	74	131	127	97	57	83	81	76	74	131	66	88	65	63	70		1.63645	1.00395	1.37047	1.12526	1.22298	1.38423	1.25351	1.35751	0.83028	0.8983	1.00745	0.81418	0.96037	0.84275
	AgB02_g045	-	IPR002350:Kazal domain;IPR004156:Organic anion transporter polypeptide;IPR020846:Major facilitator superfamily domain;IPR036058:Kazal domain superfamily;IPR036259:MFS transporter superfamily;	molecular_function:GO:0005215:transporter activity|cellular_component:GO:0016020:membrane|biological_process:GO:0055085:transmembrane transport;molecular_function:GO:0005515:protein binding;		18	16	21	15	15	8	23	19	31	16	18	7	22	15	18	22	12	7	18	20	21	12	14	14	22	17	10	9	6		1.06657	0.61609	0.8592	0.91587	0.75954	0.92496	1.07693	0.67591	0.67577	0.77176	1.21175	1.12244	0.95979	1.24694
	AgB02_g047	-	-	-		1	1	0	1	1	0	0	0	2	0	1	2	0	2	2	1	6	2	1	1	1	1	0	2	0	1	5	1	3		0	0.02455	0.02853	0.0152	0.01135	0.01316	0	0.01188	0.01122	0.01441	0	0	0	0.02404
	AgB02_g048	K02678:155:ETS1: C-ets-1	IPR000418:Ets domain;IPR003118:Pointed domain;IPR013761:Sterile alpha motif/pointed domain superfamily;IPR036388:Winged helix-like DNA-binding domain superfamily;IPR036390:Winged helix DNA-binding domain superfamily;	molecular_function:GO:0003700:DNA-binding transcription factor activity|biological_process:GO:0006355:regulation of transcription, DNA-templated|molecular_function:GO:0043565:sequence-specific DNA binding;cellular_component:GO:0005634:nucleus|molecular_function:GO:0043565:sequence-specific DNA binding;		0	0	0	0	0	0	0	0	0	1	0	1	1	0	0	0	0	0	0	0	0	0	0	0	0	0	0	0	0		0.03496	0	0	0	0	0	0	0	0	0	0	0	0	0
	AgB02_g049	K01106:288:E3.1.3.56: inositol-1,4,5-trisphosphate 5-phosphatase [EC:3.1.3.56]	IPR000300:Inositol polyphosphate-related phosphatase;IPR036691:Endonuclease/exonuclease/phosphatase superfamily;	biological_process:GO:0046856:phosphatidylinositol dephosphorylation;		86	73	62	66	80	61	59	69	90	112	101	62	76	78	66	122	109	75	52	84	95	99	92	157	61	117	115	75	101		1.29541	1.12636	1.10763	0.93023	1.12158	1.47115	1.04984	1.63552	1.13516	1.23798	1.25781	1.01231	1.22546	1.27279
	AgB02_g050	-	-	-		0	1	2	0	0	0	0	0	1	1	1	1	0	0	0	1	2	2	0	2	1	1	0	3	0	0	0	1	4		0	0	0	0	0.0476	0.0276	0	0	0	0.03023	0.07233	0	0	0.02521
	AgB02_g051	K08031:341:PAX6: paired box protein 6	IPR001356:Homeobox domain;IPR001523:Paired domain;IPR009057:Homeobox-like domain superfamily;IPR017970:Homeobox, conserved site;IPR036388:Winged helix-like DNA-binding domain superfamily;	molecular_function:GO:0003677:DNA binding;molecular_function:GO:0003677:DNA binding|biological_process:GO:0006355:regulation of transcription, DNA-templated;biological_process:GO:0006355:regulation of transcription, DNA-templated|molecular_function:GO:0043565:sequence-specific DNA binding;		22	13	9	9	23	27	29	23	48	21	38	24	12	22	15	20	42	20	21	32	45	12	42	40	12	24	35	33	22		0.13824	0.21471	0.17013	0.25389	0.28877	0.47097	0.13958	0.22674	0.19626	0.149	0.1234	0.33628	0.27607	0.45878
	AgB02_g052	-	-	-		0	0	0	0	0	0	2	1	0	0	0	0	0	0	0	0	0	1	0	0	0	0	0	0	0	0	0	0	0		0	0	0	0	0	0	0	0	0	0	0	0.07265	0.0376	0
	AgB02_g053	-	-	-		6	0	0	0	2	0	0	4	3	0	1	1	0	0	2	0	0	1	1	0	2	0	3	3	1	0	5	0	1		0	0	0.08231	0.04387	0	0.07595	0.04221	0	0.19422	0	0	0	0.17422	0.10404
	AgB02_g054	K04547:77:GNG13: guanine nucleotide-binding protein G(I)/G(S)/G(O) subunit gamma-13	IPR001770:G-protein, gamma subunit;IPR015898:G-protein gamma-like domain;IPR036284:G-protein gamma-like domain superfamily;	molecular_function:GO:0004871:obsolete signal transducer activity|cellular_component:GO:0005834:heterotrimeric G-protein complex|biological_process:GO:0007186:G protein-coupled receptor signaling pathway;		8	4	5	4	5	4	8	4	11	9	4	6	10	4	2	4	2	4	8	6	7	3	4	12	6	2	2	6	4		0.67164	0.22761	0.13226	0.56392	0.31568	0.42714	0.4069	0.11016	0.41609	0.2673	0.3997	0.54087	0.27993	0.61298
	AgB02_g056	-	-	-		4	3	3	4	3	7	3	4	1	7	4	8	7	2	1	4	8	1	4	5	4	2	3	2	2	0	2	1	1		3.83286	0.92777	0.53911	2.29869	2.14463	1.98987	1.10574	0	1.69609	1.63434	1.95512	1.65354	2.28214	0.4543
	AgB02_g057	-	-	-		6	3	3	5	3	5	6	8	5	6	5	15	2	4	4	9	6	9	12	16	11	2	10	9	9	12	8	11	0		0.5252	0.88991	1.03422	3.30729	3.29135	2.62439	2.38637	2.58436	1.22015	0.78382	0.93766	1.58605	2.18899	1.0894
	AgB02_g058	-	-	-		0	1	0	1	0	0	1	0	2	0	0	0	1	0	0	0	0	0	1	3	2	0	0	1	0	1	1	0	1		0.25649	0	0	0.2692	0.60278	0.46607	0	0.21035	0	0.2552	0	0.25819	0	0.42563
	AgB02_g059	-	IPR000998:MAM domain;IPR013320:Concanavalin A-like lectin/glucanase domain superfamily;	cellular_component:GO:0016020:membrane;		7	3	2	1	4	11	4	2	2	4	3	9	3	7	6	3	5	10	3	5	2	1	7	11	0	0	3	1	7		0.06787	0.13417	0.13365	0.07123	0.08861	0.04111	0	0	0.12264	0.06753	0.05386	0.0911	0.04715	0.03754
	AgB02_g060	-	-	-		0	1	0	0	0	0	0	0	0	0	0	0	0	0	0	0	0	0	0	0	0	0	0	1	0	0	0	0	0		0	0	0	0	0	0	0	0	0	0.10849	0	0	0	0
	AgB02_g061	-	IPR000195:Rab-GTPase-TBC domain;IPR035969:Rab-GTPase-TBC domain superfamily;	-		7	9	6	4	6	7	5	4	6	14	21	5	6	1	8	10	12	12	3	12	7	10	5	18	3	7	2	3	13		0.16514	0.02332	0.2168	0.08666	0.25873	0.17504	0.08337	0.15801	0.1492	0.24646	0.19656	0.13853	0.11472	0.13702
	AgB02_g062	-	IPR000008:C2 domain;IPR002035:von Willebrand factor, type A;IPR010734:Copine;IPR035892:C2 domain superfamily;IPR036465:von Willebrand factor A-like domain superfamily;IPR037768:Copine, C2B domain;	-		29	38	20	27	18	6	23	33	26	31	26	22	35	34	24	43	30	22	17	36	29	25	38	51	25	28	37	30	33		2.01504	1.65837	1.36045	1.02721	1.62359	1.51688	1.4533	1.32205	1.29294	2.17668	1.37048	1.33295	1.97964	1.24196
	AgB02_g063	-	-	-		0	0	0	0	0	0	0	0	0	0	0	0	0	0	0	0	0	0	0	1	0	0	0	1	0	0	0	0	0		0	0	0	0	0.19048	0	0	0	0	0	0	0	0	0
	AgB02_g064	-	-	-		0	0	0	0	0	0	0	0	1	0	0	0	0	1	1	0	0	0	1	0	1	1	0	0	1	0	0	1	1		0	0.34699	0.40326	0.42986	0	0.37211	0.41355	0	0	0	0	0	0	0.33982
	AgB02_g066	K22641:169:TTYH: protein tweety	IPR006990:Tweety;	-		21	15	12	11	12	18	22	15	24	19	29	19	16	13	19	26	18	27	16	34	34	28	30	39	15	18	18	7	13		0.36332	0.25009	0.42479	0.38131	0.60479	0.70143	0.34392	0.33521	0.36927	0.33889	0.32432	0.50287	0.35491	0.45216
	AgB02_g067	-	-	-		31	30	25	20	29	27	31	47	41	32	30	46	44	46	49	69	45	61	39	62	47	41	55	56	42	59	50	49	48		4.1427	3.66923	4.54236	3.8538	4.57277	4.02038	3.99281	4.55572	2.26025	2.81027	2.80155	2.93806	4.61089	3.20283
	AgB02_g068	K19613:636:SHOC2: leucine-rich repeat protein SHOC2	IPR001611:Leucine-rich repeat;IPR003591:Leucine-rich repeat, typical subtype;IPR032675:Leucine-rich repeat domain superfamily;	molecular_function:GO:0005515:protein binding;		51	31	35	48	43	38	44	34	52	62	56	48	51	51	38	68	71	68	25	39	37	45	42	77	26	28	47	45	51		1.61636	1.36938	1.18578	0.83158	0.96825	1.06539	0.83203	0.72778	1.2517	0.97752	1.32027	1.40375	1.1228	1.36738
	AgB02_g069	-	-	-		3	1	1	1	2	5	1	0	3	3	6	0	6	1	2	0	3	2	5	7	4	1	3	3	0	4	1	1	2		0.30257	0.04272	0.0993	0.26463	0.27652	0.18326	0	0.16543	0.11715	0.05017	0.06002	0.05076	0	0.12552
	AgB02_g071	-	-	-		0	0	0	0	0	0	0	0	0	0	0	0	0	0	0	0	3	0	0	0	0	0	0	0	0	0	0	0	0		0	0	0	0	0	0	0	0	0	0	0	0	0	0
	AgB02_g072	-	-	-		2	3	1	0	1	6	0	1	2	1	5	2	2	3	1	1	3	6	1	5	2	2	1	6	3	4	2	3	1		0.12579	0.15986	0.06193	0.06601	0.24635	0.11429	0.19052	0.20633	0.09741	0.18773	0.07486	0	0.06554	0.10437
	AgB02_g073	-	IPR006202:Neurotransmitter-gated ion-channel ligand-binding domain;IPR036734:Neurotransmitter-gated ion-channel ligand-binding domain superfamily;	molecular_function:GO:0005230:extracellular ligand-gated ion channel activity|biological_process:GO:0006811:ion transport|cellular_component:GO:0016021:integral component of membrane;		0	1	0	1	2	1	0	0	0	0	5	1	0	0	1	0	2	1	1	0	0	0	0	3	0	0	1	0	0		0	0	0.31282	0.33345	0	0	0	0	0	0.31611	0	0	0	0
	AgB02_g074	-	IPR036719:Neurotransmitter-gated ion-channel transmembrane domain superfamily;	biological_process:GO:0006811:ion transport|cellular_component:GO:0016021:integral component of membrane;		0	0	0	0	0	0	0	0	0	0	0	0	0	0	0	0	0	0	0	0	1	0	2	2	0	0	0	0	0		0	0	0	0	0	0.35787	0	0	0	0	0	0	0	0
	AgB02_g075	K22872:63:ASTC-R: allatostatin C receptor	IPR000276:G protein-coupled receptor, rhodopsin-like;IPR017452:GPCR, rhodopsin-like, 7TM;	molecular_function:GO:0004930:G protein-coupled receptor activity|biological_process:GO:0007186:G protein-coupled receptor signaling pathway|cellular_component:GO:0016021:integral component of membrane;cellular_component:GO:0016021:integral component of membrane;		0	4	2	2	0	0	3	2	3	1	1	1	2	0	0	0	1	4	0	5	2	1	2	6	6	0	7	2	2		0.12452	0	0	0	0.24387	0.11313	0.3772	0	0	0.24779	0.14821	0.18802	0.12975	0.15498
	AgB02_g076	-	-	-		30	39	40	21	53	31	43	39	31	33	48	34	28	44	41	63	36	41	32	45	39	34	28	51	33	38	35	26	22		1.24059	1.65162	1.78859	1.48805	1.56186	1.56991	1.47633	1.3808	1.02934	1.71922	2.1094	1.91783	1.8005	1.1396
	AgB02_g078	-	-	-		1	0	0	0	2	0	0	0	0	0	1	0	0	0	0	2	0	0	1	0	0	0	0	0	0	0	0	0	0		0	0	0	0.45779	0	0	0	0	0.33778	0	0	0	0	0
	AgB02_g079	K18134:404:EOGT: EGF domain-specific O-GlcNAc transferase [EC:2.4.1.255]	IPR007657:Glycosyltransferase 61;	molecular_function:GO:0016757:transferase activity, transferring glycosyl groups;		56	42	43	34	65	32	46	32	47	40	59	38	40	45	47	58	50	29	34	55	43	34	39	59	42	47	60	45	34		0.81161	0.77355	0.93895	0.72404	0.8742	0.79268	0.86047	0.7821	0.87992	0.84788	1.03845	0.93954	0.67654	0.79124
	AgB02_g080	-	-	-		215	136	165	243	180	133	169	137	142	230	165	140	214	186	214	282	206	175	130	149	134	173	217	262	204	118	179	119	160		3.85529	2.83885	3.79587	2.45799	2.10274	2.19324	3.71084	1.74341	2.99948	2.43769	3.53797	3.06478	2.5717	2.12252
	AgB02_g082	-	-	-		0	0	0	0	0	0	0	0	0	0	0	0	0	0	0	0	0	0	0	0	0	0	1	1	0	0	0	0	0		0	0	0	0	0	0	0	0	0	0	0	0	0	0
	AgB02_g083	-	-	-		1	0	0	0	0	0	0	0	0	0	0	0	0	0	0	0	0	0	0	0	0	0	0	1	0	0	0	0	0		0	0	0	0	0	0	0	0	0.18801	0	0	0	0	0
	AgB02_g084	K18061:458:SBF1_2: myotubularin-related protein 5/13	IPR001849:Pleckstrin homology domain;IPR002219:Protein kinase C-like, phorbol ester/diacylglycerol-binding domain;IPR010569:Myotubularin-like phosphatase domain;IPR011993:PH-like domain superfamily;IPR029021:Protein-tyrosine phosphatase-like;	biological_process:GO:0035556:intracellular signal transduction;		9	8	3	5	1	14	3	5	8	3	7	3	4	5	1	6	9	4	3	2	3	6	5	6	4	3	2	0	2		0.08298	0.08788	0.02043	0.06532	0.0325	0.05654	0.08379	0.05104	0.14459	0.16512	0.07408	0.06265	0.10808	0.1377
	AgB02_g085	-	IPR011009:Protein kinase-like domain superfamily;IPR012877:Uncharacterised oxidoreductase Dhs-27;IPR015897:CHK kinase-like;	-		2	6	5	1	2	2	3	3	7	1	3	12	4	6	3	9	4	5	4	6	4	5	3	5	3	8	4	3	1		0.20824	0.26463	0.15377	0.21855	0.24469	0.18919	0.1577	0.34156	0.08063	0.31078	0.30981	0.15721	0.16274	0.30236
	AgB02_g086	K09850:185:RASSF1: Ras association domain-containing protein 1	IPR000159:Ras-associating (RA) domain;IPR002219:Protein kinase C-like, phorbol ester/diacylglycerol-binding domain;IPR011524:SARAH domain;IPR020454:Diacylglycerol/phorbol-ester binding;IPR029071:Ubiquitin-like domain superfamily;	biological_process:GO:0007165:signal transduction;biological_process:GO:0035556:intracellular signal transduction;		41	27	34	28	41	30	26	27	33	31	31	30	22	36	35	54	38	40	30	49	33	34	24	52	39	22	50	20	27		0.38655	0.53589	0.60549	0.55322	0.67443	0.52679	0.69191	0.31702	0.55787	0.472	0.71104	0.45986	0.49432	0.48108
	AgB02_g088	K00623:418:CHAT: choline O-acetyltransferase [EC:2.3.1.6]	IPR000542:Acyltransferase ChoActase/COT/CPT;	molecular_function:GO:0016746:transferase activity, transferring acyl groups;		94	99	82	56	73	67	78	92	131	82	99	140	76	96	60	118	74	78	90	106	118	63	73	118	53	49	85	57	67		2.76576	2.95978	2.14985	3.43747	3.02179	3.90141	1.94749	1.46242	2.64907	3.58453	3.55176	2.85736	3.48856	3.95542
	AgB02_g090	K04280:41:GNRHR: gonadotropin-releasing hormone receptor	IPR000276:G protein-coupled receptor, rhodopsin-like;IPR017452:GPCR, rhodopsin-like, 7TM;	molecular_function:GO:0004930:G protein-coupled receptor activity|biological_process:GO:0007186:G protein-coupled receptor signaling pathway|cellular_component:GO:0016021:integral component of membrane;cellular_component:GO:0016021:integral component of membrane;		21	14	19	17	17	11	20	13	17	15	22	10	14	13	18	21	8	15	13	22	24	22	12	19	22	20	23	18	10		0.39958	0.31435	0.50583	0.38942	0.49188	0.62234	0.63401	0.46815	0.46415	0.39756	0.64544	0.57461	0.38661	0.40257
	AgB02_g091	K17277:524:EPS8: epidermal growth factor receptor kinase substrate 8	IPR001452:SH3 domain;IPR006020:PTB/PI domain;IPR011993:PH-like domain superfamily;IPR013625:Tensin/EPS8 phosphotyrosine-binding domain;IPR033928:Epidermal growth factor receptor kinase substrate, phosphotyrosine-binding domain;IPR036028:SH3-like domain superfamily;	molecular_function:GO:0005515:protein binding;		204	124	106	118	130	116	110	105	144	180	212	124	106	125	105	160	164	140	94	100	120	119	87	265	59	121	136	99	137		1.50229	1.50087	1.46518	1.3982	1.11021	1.54514	0.8443	1.4064	2.23893	1.7485	1.78805	1.56931	1.55058	1.69328
	AgB02_g092	-	-	-		0	0	0	1	2	0	0	0	1	0	0	0	0	0	0	1	2	1	0	1	0	1	0	2	0	0	1	2	1		0	0	0	0	0.26068	0	0	0	0	0	0	0	0	0.27611
	AgB02_g093	-	-	-		3	4	9	2	7	1	3	15	8	9	19	9	0	3	4	12	27	23	5	17	8	10	15	19	10	8	12	10	7		0	0.08368	0.12966	0.17277	0.43844	0.23929	0.33243	0.21601	0.07649	0.13103	0.35267	0.09942	0.51458	0.21853
	AgB02_g094	-	-	-		254	149	154	120	128	118	168	197	186	229	193	177	197	165	166	215	217	165	173	209	212	205	222	281	156	168	226	176	189		7.17591	5.09192	5.95352	6.61381	5.96368	7.01593	5.73765	5.01875	7.16488	5.39999	6.67666	6.16012	7.47711	5.62139
	AgB02_g095	K17503:404:PPM1H: protein phosphatase 1H [EC:3.1.3.16]	IPR001932:PPM-type phosphatase domain;IPR036457:PPM-type phosphatase domain superfamily;	molecular_function:GO:0003824:catalytic activity;		245	213	136	135	162	137	186	242	356	210	187	222	177	254	145	278	356	247	147	293	263	209	261	294	153	229	245	206	224		17.6212	21.4231	14.213	15.3594	22.85	23.7879	15.3799	18.6971	18.8883	21.0978	16.115	18.6399	25.1035	29.4058
	AgB02_g096	-	IPR001507:Zona pellucida domain;	-		2	7	0	2	3	0	1	3	4	3	2	6	0	3	0	0	4	0	0	3	1	1	0	2	3	1	4	5	0		0	0.2279	0	0	0.21073	0.08147	0.27162	0.07354	0.13888	0.6245	0	0.09026	0.2803	0.29759
	AgB02_g097	-	IPR006201:Neurotransmitter-gated ion-channel;IPR006202:Neurotransmitter-gated ion-channel ligand-binding domain;IPR018000:Neurotransmitter-gated ion-channel, conserved site;IPR036719:Neurotransmitter-gated ion-channel transmembrane domain superfamily;IPR036734:Neurotransmitter-gated ion-channel ligand-binding domain superfamily;	molecular_function:GO:0004888:transmembrane signaling receptor activity|molecular_function:GO:0005216:ion channel activity|cellular_component:GO:0016021:integral component of membrane|biological_process:GO:0034220:ion transmembrane transport;molecular_function:GO:0005230:extracellular ligand-gated ion channel activity|biological_process:GO:0006811:ion transport|cellular_component:GO:0016021:integ…		31	19	18	25	17	16	22	13	15	27	15	27	34	17	27	41	33	26	17	27	28	14	22	21	20	32	19	16	25		1.57608	0.66763	1.23231	0.82707	0.98044	1.17922	0.93611	1.21654	1.11282	0.87629	0.99312	1.02658	0.62791	0.57691
	AgB02_g098	K19721:34:COL5AS: collagen, type V/XI/XXIV/XXVII, alpha	IPR008160:Collagen triple helix repeat;	-		2	1	0	0	0	3	0	1	0	0	6	0	1	3	2	0	3	2	0	3	0	0	0	2	1	0	0	0	0		0.02305	0.05859	0.0454	0	0.05418	0	0.02328	0	0.0357	0.02294	0	0	0.02402	0
	AgB02_g099	-	-	-		0	1	1	1	0	0	0	0	0	1	0	2	0	0	0	0	1	0	2	1	1	0	0	4	0	0	1	2	1		0	0	0	0.61972	0.23128	0.26823	0	0	0	0.29374	0.3514	0	0	0
	AgB02_g100	-	-	-		1	0	0	1	0	0	1	1	1	2	1	2	1	4	1	7	9	0	3	3	3	2	9	0	3	1	4	1	4		0.43991	1.49078	0.43313	1.38511	1.03382	1.19902	1.33256	0.36078	0.34067	0	0	0.44283	0.45838	0.365
	AgB02_g102	K06756:617:NRCAM: neuronal cell adhesion molecule	IPR003598:Immunoglobulin subtype 2;IPR003599:Immunoglobulin subtype;IPR003961:Fibronectin type III;IPR007110:Immunoglobulin-like domain;IPR013783:Immunoglobulin-like fold;IPR026966:Neurofascin/L1/NrCAM, C-terminal domain;IPR036116:Fibronectin type III superfamily;IPR036179:Immunoglobulin-like domain superfamily;	molecular_function:GO:0005515:protein binding;		81	95	50	96	103	67	105	74	102	123	122	116	104	84	78	88	94	76	49	78	45	59	52	117	48	55	52	47	73		2.08852	1.42913	1.54225	1.03275	1.22703	0.82102	0.9733	0.90582	1.25966	1.89812	1.19509	2.12257	1.54844	1.69951
	AgB02_g103	-	-	-		0	0	0	0	0	0	0	0	0	0	0	0	0	0	0	0	0	0	0	0	0	0	0	0	0	0	0	0	0		0	0	0	0	0	0	0	0	0	0	0	0	0	0
	AgB02_g104	-	-	-		0	0	0	0	0	0	0	0	1	0	0	0	0	0	0	0	0	0	0	0	0	0	0	0	0	0	0	0	0		0	0	0	0	0	0	0	0	0	0	0	0	0	0.24828
	AgB02_g105	-	IPR001841:Zinc finger, RING-type;IPR013083:Zinc finger, RING/FYVE/PHD-type;	-		5	7	1	5	3	5	2	1	4	6	1	0	2	0	4	3	4	4	3	4	5	0	1	3	3	2	0	0	1		0.14357	0	0.28271	0.22602	0.22493	0.32609	0.21745	0.11774	0.27795	0.49995	0.08544	0.14452	0.0748	0.23824
	AgB02_g106	-	IPR002035:von Willebrand factor, type A;IPR036465:von Willebrand factor A-like domain superfamily;	-		847	630	611	437	598	602	617	576	801	618	618	511	507	609	481	646	611	326	473	684	698	414	412	464	508	547	468	387	286		20.0117	20.3648	18.6928	19.5944	21.1489	25.0305	20.246	17.7067	25.8895	24.7407	28.7041	24.5149	23.6894	26.2318
	AgB02_g107	-	-	-		40	22	21	26	29	73	63	77	89	41	56	94	17	27	51	40	22	39	29	42	36	20	33	26	43	69	42	24	30		3.06297	4.12139	9.04729	5.48386	5.92789	5.89298	7.82278	10.1957	5.58107	3.94377	4.5034	11.4262	14.4558	13.3047
	AgB02_g108	-	-	-		39	30	23	44	25	25	16	28	33	40	37	32	26	19	23	35	43	42	16	40	26	31	21	47	11	21	32	16	21		0.44523	0.27565	0.38779	0.28756	0.53657	0.40451	0.1902	0.29492	0.51718	0.51113	0.46878	0.2758	0.49961	0.46886
	AgB02_g109	-	IPR017452:GPCR, rhodopsin-like, 7TM;	cellular_component:GO:0016021:integral component of membrane;		8	7	9	6	5	2	4	5	12	5	5	10	3	7	6	6	7	5	6	9	5	3	4	8	5	4	10	5	8		0.15778	0.31189	0.31069	0.33118	0.37078	0.23891	0.26551	0.17253	0.32582	0.36628	0.56336	0.21176	0.274	0.52362
	AgB02_g112	K11789:984:DCAF1: DDB1- and CUL4-associated factor 1 [EC:2.7.11.1]	IPR006594:LIS1 homology motif;IPR015943:WD40/YVTN repeat-like-containing domain superfamily;IPR016024:Armadillo-type fold;IPR036322:WD40-repeat-containing domain superfamily;	molecular_function:GO:0005488:binding;molecular_function:GO:0005515:protein binding;		17	18	13	16	14	10	13	11	26	28	9	11	29	27	16	26	44	20	9	19	17	17	18	49	8	13	12	13	26		0.34104	0.269	0.18526	0.11108	0.17503	0.18163	0.09499	0.12538	0.15482	0.21061	0.18196	0.15389	0.13479	0.25369
	AgB02_g113	K18462:99:FAM21: WASH complex subunit FAM21	-	-		34	31	11	14	17	12	6	8	11	15	25	10	13	8	11	37	48	35	7	30	20	14	24	45	5	10	31	23	25		0.1395	0.07273	0.11622	0.07884	0.25219	0.19499	0.05418	0.08801	0.28254	0.33098	0.1405	0.06481	0.08945	0.09794
	AgB02_g114	K04430:236:MAP2K4: mitogen-activated protein kinase kinase 4 [EC:2.7.12.2]	IPR000719:Protein kinase domain;IPR008271:Serine/threonine-protein kinase, active site;IPR011009:Protein kinase-like domain superfamily;IPR011990:Tetratricopeptide-like helical domain superfamily;IPR017441:Protein kinase, ATP binding site;	molecular_function:GO:0004672:protein kinase activity|molecular_function:GO:0005524:ATP binding|biological_process:GO:0006468:protein phosphorylation;molecular_function:GO:0004672:protein kinase activity|biological_process:GO:0006468:protein phosphorylation;molecular_function:GO:0005515:protein binding;molecular_function:GO:0005524:ATP binding;		11	16	12	13	13	13	9	5	15	16	16	9	7	9	12	27	14	20	14	20	24	6	18	21	3	12	7	17	13		0.09033	0.09839	0.15246	0.1896	0.20217	0.28137	0.03909	0.12699	0.10992	0.20542	0.1843	0.11691	0.06723	0.1606
	AgB02_g115	-	IPR002641:Patatin-like phospholipase domain;IPR016035:Acyl transferase/acyl hydrolase/lysophospholipase;	biological_process:GO:0006629:lipid metabolic process;biological_process:GO:0008152:metabolic process;		86	62	55	67	41	63	45	63	61	85	62	76	72	72	66	102	77	62	33	71	130	70	49	123	21	44	51	47	53		1.81896	1.54103	1.64168	0.87498	1.4051	2.98382	0.53568	0.91163	1.68249	1.5584	1.65379	1.14439	1.6584	1.27862
	AgB02_g116	-	-	-		58	43	41	36	42	54	48	24	50	48	55	40	24	36	43	59	31	21	37	50	34	33	27	41	35	39	31	21	27		2.53477	3.22119	4.47147	4.10132	4.1367	3.26246	3.73245	3.37805	4.74372	4.51847	5.15393	5.10314	2.64116	4.38144
	AgB02_g117	-	-	-		3	2	0	5	2	2	1	4	0	5	3	3	6	1	2	2	1	2	5	0	1	1	0	7	0	4	0	0	3		0.38732	0.05469	0.12712	0.33875	0	0.05865	0	0.21176	0.14997	0.12845	0	0.06498	0.26905	0
	AgB02_g118	K22815:343:Oct-TyrR: octopamine/tyramine receptor	IPR000276:G protein-coupled receptor, rhodopsin-like;IPR002002:Octopamine receptor;IPR017452:GPCR, rhodopsin-like, 7TM;	molecular_function:GO:0004930:G protein-coupled receptor activity|biological_process:GO:0007186:G protein-coupled receptor signaling pathway|cellular_component:GO:0016021:integral component of membrane;molecular_function:GO:0004989:octopamine receptor activity|biological_process:GO:0007186:G protein-coupled receptor signaling pathway|cellular_component:GO:0016021:integral component of membrane;ce…		87	70	69	70	105	75	61	64	112	104	105	112	56	76	67	94	97	60	69	130	83	48	86	69	43	77	94	59	51		3.64235	4.18788	4.29065	4.71018	6.6236	4.90468	2.82398	4.10733	4.38205	4.52989	5.34159	3.99386	4.33741	6.0441
	AgB02_g119	-	-	-		0	0	0	0	0	0	0	0	0	0	0	0	1	0	0	0	0	0	0	0	0	0	1	0	0	1	0	0	0		0.21386	0	0	0	0	0	0	0.17539	0	0	0	0	0	0
	AgB02_g120	K06532:252:PROM1: prominin 1	IPR008795:Prominin;	cellular_component:GO:0016021:integral component of membrane;		691	674	509	418	429	472	553	569	990	706	477	544	443	524	440	977	920	748	452	785	970	575	714	794	323	397	624	665	549		3.43253	3.43976	3.35674	3.67573	4.76472	6.82843	2.52704	2.52276	4.14622	5.19597	4.69414	4.31325	4.59388	6.36452
	AgB02_g121	-	-	-		2	0	2	3	2	3	0	1	2	1	3	2	2	2	2	9	8	6	1	10	5	1	9	14	2	1	11	5	4		0.01742	0.01476	0.01715	0.00914	0.06823	0.03957	0.01759	0.00714	0.01349	0	0.02073	0	0.00908	0.01445
	AgB02_g122	K13711:464:PI4K2: phosphatidylinositol 4-kinase type 2 [EC:2.7.1.67]	IPR000403:Phosphatidylinositol 3-/4-kinase, catalytic domain;	-		118	79	90	75	93	84	74	85	90	122	93	78	71	109	86	127	134	131	79	106	116	128	122	159	65	92	113	93	116		1.16715	1.51804	1.39195	1.36299	1.365	1.73247	1.0789	1.24032	1.50216	1.29209	1.76092	1.22453	1.45595	1.22753
	AgB02_g123	-	-	-		3013	2392	1860	1949	2441	2210	1936	2335	3515	2807	2486	2613	4468	4864	3808	6799	6393	5039	3360	5940	6120	4486	4365	7160	2587	4174	4721	4398	4074		62.3387	57.4943	52.3114	49.2015	64.9214	77.5773	36.4451	47.7608	32.5543	33.2048	30.8877	27.1906	33.946	40.6902
	AgB02_g124	-	IPR000859:CUB domain;IPR001506:Peptidase M12A;IPR006026:Peptidase, metallopeptidase;IPR013032:EGF-like, conserved site;IPR017050:Metallopeptidase, nematode;IPR024079:Metallopeptidase, catalytic domain superfamily;IPR034035:Astacin-like metallopeptidase domain;IPR035914:Spermadhesin, CUB domain superfamily;	molecular_function:GO:0004222:metalloendopeptidase activity|biological_process:GO:0006508:proteolysis;biological_process:GO:0006508:proteolysis|molecular_function:GO:0008237:metallopeptidase activity|molecular_function:GO:0008270:zinc ion binding;molecular_function:GO:0008237:metallopeptidase activity;molecular_function:GO:0008237:metallopeptidase activity|biological_process:GO:0018996:molting cy…		25	29	14	6	11	13	23	19	43	21	28	21	24	39	24	61	46	49	21	43	63	32	23	49	38	33	38	35	23		0.50365	0.69337	0.49588	0.46252	0.70687	1.20114	0.80519	0.56794	0.40627	0.60549	0.34968	0.48586	0.41546	0.74869
	AgB02_g125	-	IPR013087:Zinc finger C2H2-type;IPR036236:Zinc finger C2H2 superfamily;	molecular_function:GO:0003676:nucleic acid binding;		16	17	2	6	3	12	11	9	18	10	17	6	5	10	6	21	18	18	17	23	15	14	9	17	1	9	14	9	8		0.11532	0.19539	0.13625	0.4115	0.41554	0.31431	0.02329	0.17023	0.28576	0.39009	0.0549	0.25538	0.21628	0.34444
	AgB02_g126	-	-	-		0	0	0	0	0	0	0	0	0	0	0	0	0	0	0	0	0	1	1	0	0	0	0	2	0	0	0	0	0		0	0	0	0.40924	0	0	0	0	0	0	0	0	0	0
	AgB02_g127	-	-	-		0	1	0	0	0	1	0	0	0	2	0	0	3	2	0	0	0	1	0	0	0	1	0	2	0	0	1	0	0		0.15318	0.08652	0	0	0	0	0	0	0	0.0508	0	0	0	0
	AgB02_g128	K01931:461:NEUR: protein neuralized [EC:2.3.2.27]	IPR001841:Zinc finger, RING-type;IPR006573:Neuralized homology repeat (NHR) domain;IPR013083:Zinc finger, RING/FYVE/PHD-type;	-		47	31	37	39	33	31	35	37	48	41	62	28	54	24	39	55	70	62	24	37	61	47	62	67	15	26	39	35	72		1.40372	0.52855	0.99818	0.65478	0.75344	1.44064	0.39371	0.55429	0.94613	0.80176	1.14477	0.91585	1.00218	1.03526
	AgB02_g130	K14156:332:CHK: choline/ethanolamine kinase [EC:2.7.1.32 2.7.1.82]	IPR011009:Protein kinase-like domain superfamily;	-		76	67	58	41	58	71	65	69	61	72	87	62	64	70	75	112	56	77	65	83	70	76	63	91	68	44	83	57	46		6.34696	5.88126	7.32321	6.7654	6.44794	6.30699	6.80916	3.5786	5.83665	6.61084	6.84607	6.48886	7.13004	5.01921
	AgB02_g131	K17428:159:MRPL47: large subunit ribosomal protein L47	IPR010729:Ribosomal protein L47, mitochondrial;IPR038340:MRP-L47 superfamily, mitochondrial;	molecular_function:GO:0003735:structural constituent of ribosome|cellular_component:GO:0005761:mitochondrial ribosome|biological_process:GO:0006412:translation;		35	31	23	15	24	25	13	25	21	27	35	17	19	18	16	50	54	26	13	36	28	17	47	45	15	21	19	33	28		0.33019	0.26502	0.27377	0.23711	0.49009	0.44209	0.26321	0.2993	0.47103	0.53601	0.47574	0.22742	0.4527	0.3028
	AgB02_g132	K02155:224:ATPeV0C: V-type H+-transporting ATPase 16kDa proteolipid subunit	IPR000245:V-ATPase proteolipid subunit;IPR002379:V-ATPase proteolipid subunit C-like domain;IPR011555:V-ATPase proteolipid subunit C, eukaryotic;IPR035921:F/V-ATP synthase subunit C superfamily;	molecular_function:GO:0015078:proton transmembrane transporter activity|biological_process:GO:0015991:proton transmembrane transport|cellular_component:GO:0033177:proton-transporting two-sector ATPase complex, proton-transporting domain;molecular_function:GO:0015078:proton transmembrane transporter activity|biological_process:GO:0015991:proton transmembrane transport|cellular_component:GO:0033179…		3	1	0	5	8	4	4	0	2	6	4	2	2	3	1	3	6	2	3	11	0	6	7	6	3	0	1	5	2		0.03109	0.03951	0.0153	0.04894	0.13394	0	0.04708	0	0.03611	0.01546	0	0.06259	0	0.02579
	AgB02_g133	K21358:340:ULK3: serine/threonine-protein kinase ULK3 [EC:2.7.11.1]	IPR000719:Protein kinase domain;IPR008271:Serine/threonine-protein kinase, active site;IPR011009:Protein kinase-like domain superfamily;IPR017441:Protein kinase, ATP binding site;IPR036181:MIT domain superfamily;	molecular_function:GO:0004672:protein kinase activity|molecular_function:GO:0005524:ATP binding|biological_process:GO:0006468:protein phosphorylation;molecular_function:GO:0004672:protein kinase activity|biological_process:GO:0006468:protein phosphorylation;molecular_function:GO:0005524:ATP binding;		1	0	2	1	0	1	0	1	2	1	1	1	0	0	0	1	1	1	0	2	4	2	2	9	1	2	3	0	4		0	0	0	0	0.03859	0.08951	0.02487	0.0404	0.01907	0	0.05863	0	0.02566	0.04087
	AgB02_g134	-	IPR001506:Peptidase M12A;IPR003582:ShKT domain;IPR006026:Peptidase, metallopeptidase;IPR024079:Metallopeptidase, catalytic domain superfamily;IPR034035:Astacin-like metallopeptidase domain;	molecular_function:GO:0004222:metalloendopeptidase activity|biological_process:GO:0006508:proteolysis;biological_process:GO:0006508:proteolysis|molecular_function:GO:0008237:metallopeptidase activity|molecular_function:GO:0008270:zinc ion binding;molecular_function:GO:0008237:metallopeptidase activity;		0	1	0	0	0	0	0	0	0	0	0	0	0	0	0	0	0	0	0	0	0	0	0	0	0	0	0	0	0		0	0	0	0	0	0	0	0	0	0.06065	0	0	0	0
	AgB02_g135	-	-	-		1	1	0	3	2	0	2	3	2	2	2	3	2	0	2	0	6	0	2	2	3	1	6	1	1	5	3	3	0		0.64878	0	0.63878	0.68091	0.50822	0.88415	0.32754	1.33019	0.25121	0.32275	0	0.65308	1.01402	0.53829
	AgB02_g136	-	IPR000407:Nucleoside phosphatase GDA1/CD39;	molecular_function:GO:0016787:hydrolase activity;		30	17	18	21	21	18	14	27	34	35	21	19	34	23	15	22	29	20	12	28	21	20	21	37	7	15	26	16	17		0.81042	0.46446	0.35203	0.3002	0.52282	0.45477	0.16847	0.29322	0.55376	0.40316	0.51066	0.33592	0.67059	0.67241
	AgB02_g137	-	-	-		0	3	0	1	0	1	0	0	1	2	0	1	0	0	2	0	1	0	0	3	0	0	5	1	1	0	0	0	0		0	0	0.22691	0	0.2708	0	0.11635	0	0	0.34394	0	0	0	0.09561
	AgB02_g138	K09542:33:CRYAB: crystallin, alpha B	IPR002068:Alpha crystallin/Hsp20 domain;IPR008978:HSP20-like chaperone;	-		0	0	0	0	0	0	0	0	0	0	0	0	0	0	0	0	0	1	0	0	0	0	0	0	0	0	0	0	0		0	0	0	0	0	0	0	0	0	0	0	0	0	0
	AgB02_g139	-	-	-		0	0	0	0	0	0	0	0	0	0	1	0	0	0	0	0	0	1	0	0	0	0	0	0	1	0	0	0	0		0	0	0	0	0	0	0.44293	0	0	0	0	0	0	0
	AgB02_g140	K14825:149:TMED5: p24 family protein gamma-2	IPR009038:GOLD domain;IPR036598:GOLD domain superfamily;	-		19	12	11	9	14	16	13	11	22	15	18	10	10	10	5	24	18	18	8	16	9	21	27	17	3	11	17	5	10		0.12075	0.1023	0.05944	0.10138	0.15134	0.09873	0.03658	0.10893	0.17766	0.14416	0.15809	0.15801	0.1384	0.2204
	AgB02_g142	-	-	-		1	0	0	0	1	0	0	0	1	0	2	0	1	0	0	1	0	0	0	0	0	0	3	1	0	0	0	0	0		0.49019	0	0	0	0	0	0	0	0.3796	0	0	0	0	0.40671
	AgB02_g143	K08817:222:CCRK: cell cycle related kinase [EC:2.7.11.22]	IPR000719:Protein kinase domain;IPR008271:Serine/threonine-protein kinase, active site;IPR011009:Protein kinase-like domain superfamily;IPR017441:Protein kinase, ATP binding site;	molecular_function:GO:0004672:protein kinase activity|molecular_function:GO:0005524:ATP binding|biological_process:GO:0006468:protein phosphorylation;molecular_function:GO:0004672:protein kinase activity|biological_process:GO:0006468:protein phosphorylation;molecular_function:GO:0005524:ATP binding;		28	16	15	35	27	24	27	13	17	30	34	23	19	14	19	19	21	14	11	22	22	30	30	37	15	21	36	15	28		0.48063	0.30004	0.47323	0.29204	0.43595	0.50562	0.38313	0.43567	0.54851	0.40269	0.45163	0.68753	0.34266	0.3568
	AgB02_g144	-	-	-		1	3	1	0	1	0	1	3	1	3	1	2	1	2	2	1	1	1	2	3	1	0	0	4	5	2	0	5	3		0.19496	0.33034	0.38391	0.40924	0.45817	0.17713	0.98428	0.31978	0.15098	0.58192	0.23205	0.19625	0.60943	0.16176
	AgB02_g145	-	IPR000276:G protein-coupled receptor, rhodopsin-like;IPR017452:GPCR, rhodopsin-like, 7TM;IPR019427:7TM GPCR, serpentine receptor class w (Srw);	molecular_function:GO:0004930:G protein-coupled receptor activity|biological_process:GO:0007186:G protein-coupled receptor signaling pathway|cellular_component:GO:0016021:integral component of membrane;molecular_function:GO:0008528:G protein-coupled peptide receptor activity;cellular_component:GO:0016021:integral component of membrane;		0	0	2	0	0	0	0	0	1	0	0	2	0	0	0	0	2	1	1	0	0	0	1	0	0	0	0	0	3		0	0	0	0.13038	0	0	0	0	0	0	0.29571	0	0	0.10307
	AgB02_g146	-	-	-		2	1	1	1	0	7	0	3	4	2	0	2	3	2	1	1	1	3	1	4	3	1	3	4	2	2	5	1	1		0.1472	0.08314	0.04831	0.0515	0.15374	0.13373	0.09908	0.08048	0.07599	0.04882	0.0584	0	0.15338	0.16284
	AgB02_g147	K22128:1016:PIEZO1_2: piezo-type mechanosensitive ion channel component 1/2	IPR031334:Piezo non-specific cation channel, R-Ras-binding domain;IPR031805:Piezo domain;	-		113	136	82	73	92	68	63	89	148	172	110	102	157	159	154	131	146	190	76	108	152	96	98	208	62	82	80	112	121		1.6062	1.37811	1.55122	0.81603	0.86552	1.4128	0.64046	0.688	0.89524	1.38431	0.99848	0.6488	0.94874	1.25626
	AgB02_g149	-	IPR001388:Synaptobrevin;	cellular_component:GO:0016021:integral component of membrane|biological_process:GO:0016192:vesicle-mediated transport;		39	46	27	35	51	33	44	37	39	55	65	31	35	30	20	50	53	37	21	55	64	35	36	48	25	28	23	38	29		1.34436	0.97624	0.75637	0.84657	1.65489	2.2334	0.96959	0.88203	1.16005	1.75793	1.23435	1.70126	1.48084	1.24289
	AgB02_g150	K14163:1558:EPRS: bifunctional glutamyl/prolyl-tRNA synthetase [EC:6.1.1.17 6.1.1.15]	IPR000738:WHEP-TRS domain;IPR000924:Glutamyl/glutaminyl-tRNA synthetase;IPR001412:Aminoacyl-tRNA synthetase, class I, conserved site;IPR002314:Aminoacyl-tRNA synthetase, class II (G/ P/ S/T);IPR004154:Anticodon-binding;IPR004499:Proline-tRNA ligase, class IIa, archaeal-type;IPR004526:Glutamyl-tRNA synthetase, archaeal/eukaryotic cytosolic;IPR006195:Aminoacyl-tRNA synthetase, class II;IPR009068:S1…	molecular_function:GO:0000166:nucleotide binding|molecular_function:GO:0004812:aminoacyl-tRNA ligase activity|molecular_function:GO:0005524:ATP binding|cellular_component:GO:0005737:cytoplasm|biological_process:GO:0006418:tRNA aminoacylation for protein translation;molecular_function:GO:0000166:nucleotide binding|molecular_function:GO:0004812:aminoacyl-tRNA ligase activity|molecular_function:GO:0…		373	319	249	282	286	176	274	287	368	290	314	290	373	415	315	516	545	427	245	319	385	392	431	664	180	341	447	387	378		5.25212	4.95064	4.36708	3.62065	3.51863	4.92522	2.55916	3.93782	4.06723	4.46902	4.17305	3.8837	4.2108	4.29926
	AgB02_g151	K05688:188:PINK1: PTEN induced putative kinase 1 [EC:2.7.11.1]	IPR000719:Protein kinase domain;IPR008271:Serine/threonine-protein kinase, active site;IPR011009:Protein kinase-like domain superfamily;	molecular_function:GO:0004672:protein kinase activity|molecular_function:GO:0005524:ATP binding|biological_process:GO:0006468:protein phosphorylation;molecular_function:GO:0004672:protein kinase activity|biological_process:GO:0006468:protein phosphorylation;		6	5	9	8	6	7	9	7	9	6	5	6	9	9	1	6	8	8	5	6	7	9	11	19	6	6	15	7	4		0.27973	0.23699	0.0306	0.1631	0.14608	0.19766	0.1883	0.15294	0.14441	0.15462	0.33294	0.28158	0.2267	0.23209
	AgB02_g152	-	-	-		1	0	1	0	0	0	0	0	0	0	0	0	1	1	0	1	2	0	1	2	5	1	0	1	2	3	9	1	1		0.20079	0.17011	0	0.21074	0.31458	0.91213	0.40549	0.49402	0.15549	0	0.23899	0	0	0
	AgB02_g153	K07427:335:CYP4V2: docosahexaenoic acid omega-hydroxylase [EC:1.14.14.79]	IPR001128:Cytochrome P450;IPR002401:Cytochrome P450, E-class, group I;IPR017972:Cytochrome P450, conserved site;IPR036396:Cytochrome P450 superfamily;	molecular_function:GO:0005506:iron ion binding|molecular_function:GO:0016705:oxidoreductase activity, acting on paired donors, with incorporation or reduction of molecular oxygen|molecular_function:GO:0020037:heme binding|biological_process:GO:0055114:oxidation-reduction process;molecular_function:GO:0016705:oxidoreductase activity, acting on paired donors, with incorporation or reduction of mole…		0	0	0	0	3	0	1	0	1	0	1	0	0	0	0	0	0	0	0	0	1	0	4	2	1	0	0	0	0		0	0	0	0	0	0.08884	0.09874	0	0	0	0	0.09844	0	0.08114
	AgB02_g154	K05022:170:CLIC2: chloride intracellular channel protein 2	IPR036249:Thioredoxin-like superfamily;IPR036282:Glutathione S-transferase, C-terminal domain superfamily;	-		30	18	22	23	20	17	12	15	12	25	32	21	18	5	10	28	17	14	11	20	16	22	21	28	14	22	12	12	20		0.28396	0.06682	0.15532	0.18212	0.24715	0.22932	0.223	0.28463	0.36649	0.28252	0.41308	0.19056	0.24656	0.15707
	AgB02_g155	-	-	-		6	6	2	2	7	17	1	9	9	3	9	7	1	0	6	11	20	13	7	9	9	7	10	17	10	2	9	5	1		0.00938	0	0.05543	0.06893	0.06615	0.07672	0.09474	0.01539	0.0436	0.05601	0.02233	0.00944	0.08799	0.07006
	AgB02_g156	-	-	-		22	13	8	15	10	7	22	13	6	16	20	9	12	10	12	31	13	12	3	13	18	8	21	12	5	4	6	3	11		0.24193	0.1708	0.2382	0.06348	0.20531	0.3297	0.10178	0.06614	0.34347	0.26076	0.19196	0.44647	0.27309	0.10036
	AgB02_g157	-	-	-		0	1	0	1	3	1	2	2	1	0	2	1	1	0	2	0	4	1	1	0	2	0	2	0	0	0	4	2	3		0.0329	0	0.06478	0.03452	0	0.05977	0	0	0	0.03273	0	0.06623	0.06855	0.02729
	AgB02_g158	-	-	-		0	0	0	1	7	4	3	0	1	1	0	0	0	0	0	1	2	0	1	1	4	2	0	0	0	0	1	0	1		0	0	0	0.12944	0.09661	0.4482	0	0	0	0	0	0.37244	0	0.10233
	AgB02_g159	K04874:353:KCNA1: potassium voltage-gated channel Shaker-related subfamily A member 1	IPR000210:BTB/POZ domain;IPR003131:Potassium channel tetramerisation-type BTB domain;IPR003968:Potassium channel, voltage dependent, Kv;IPR003972:Potassium channel, voltage dependent, Kv1;IPR005821:Ion transport domain;IPR011333:SKP1/BTB/POZ domain superfamily;IPR027359:Voltage-dependent channel domain superfamily;IPR028325:Voltage-gated potassium channel;	molecular_function:GO:0005216:ion channel activity|biological_process:GO:0006811:ion transport|cellular_component:GO:0016020:membrane|biological_process:GO:0055085:transmembrane transport;molecular_function:GO:0005249:voltage-gated potassium channel activity|biological_process:GO:0006813:potassium ion transport|cellular_component:GO:0008076:voltage-gated potassium channel complex;molecular_functi…		34	23	20	18	22	20	32	15	14	18	27	9	21	20	28	20	31	24	17	36	19	17	27	33	17	17	12	16	20		0.25524	0.20594	0.33508	0.21686	0.34276	0.20981	0.20863	0.16946	0.32002	0.27814	0.28933	0.39152	0.18997	0.14118
	AgB02_g160	-	IPR016697:Aquaporin 11/12;IPR023271:Aquaporin-like;	-		24	21	10	10	19	26	14	14	24	20	28	21	13	10	11	32	22	14	1	14	16	19	11	29	10	11	19	11	14		0.23942	0.15603	0.19947	0.01933	0.20198	0.26772	0.18596	0.16615	0.34229	0.3848	0.21921	0.25955	0.26866	0.36674
	AgB02_g161	-	IPR000276:G protein-coupled receptor, rhodopsin-like;IPR017452:GPCR, rhodopsin-like, 7TM;	molecular_function:GO:0004930:G protein-coupled receptor activity|biological_process:GO:0007186:G protein-coupled receptor signaling pathway|cellular_component:GO:0016021:integral component of membrane;cellular_component:GO:0016021:integral component of membrane;		17	16	11	13	5	13	13	4	14	27	21	8	12	5	16	13	12	4	8	12	12	10	12	11	6	14	7	8	3		1.31041	0.46257	1.72028	0.91687	1.02651	1.19054	0.66157	1.2538	1.4376	1.73836	1.4297	1.42902	0.45514	1.26845
	AgB02_g162	-	-	-		2	2	1	4	3	4	0	0	0	11	2	8	0	1	0	6	3	4	0	0	0	1	4	3	0	1	3	0	2		0	0.09371	0	0	0	0	0	0.09071	0.17131	0.2201	0.13165	0	0	0
	AgB02_g163	-	IPR020846:Major facilitator superfamily domain;IPR036259:MFS transporter superfamily;	-		58	42	41	34	57	63	40	42	43	73	78	44	40	37	28	46	40	30	22	17	44	28	26	35	24	48	21	17	23		1.45224	1.13807	1.0009	0.83829	0.48349	1.45134	0.87981	1.42921	1.63069	1.51713	1.7717	1.46187	1.58886	1.29529
	AgB02_g164	-	-	-		56	21	26	23	43	37	23	29	43	49	61	32	34	40	38	47	22	35	15	24	21	11	9	33	14	44	22	13	24		5.06261	5.04594	5.57101	2.34413	2.79939	2.84088	2.10486	5.37308	6.45725	3.11108	4.60783	3.44741	4.49936	5.31232
	AgB02_g165	-	IPR006028:Gamma-aminobutyric acid A receptor/Glycine receptor alpha;IPR006029:Neurotransmitter-gated ion-channel transmembrane domain;IPR006201:Neurotransmitter-gated ion-channel;IPR006202:Neurotransmitter-gated ion-channel ligand-binding domain;IPR018000:Neurotransmitter-gated ion-channel, conserved site;IPR036719:Neurotransmitter-gated ion-channel transmembrane domain superfamily;IPR036734:Neur…	molecular_function:GO:0004888:transmembrane signaling receptor activity|molecular_function:GO:0005216:ion channel activity|cellular_component:GO:0016021:integral component of membrane|biological_process:GO:0034220:ion transmembrane transport;molecular_function:GO:0005230:extracellular ligand-gated ion channel activity|biological_process:GO:0006811:ion transport|cellular_component:GO:0016021:integ…		6	0	3	3	8	12	5	10	13	3	4	4	5	14	10	12	8	1	5	8	10	8	3	9	3	9	5	11	8		0.2707	0.64215	0.53306	0.28411	0.33929	0.49188	0.164	0.39962	0.25156	0	0.19332	0.2725	0.56413	0.58397
	AgB02_g166	-	-	-		1	3	0	0	0	1	0	0	1	0	1	0	0	0	0	0	3	0	0	0	0	0	2	1	1	0	0	0	0		0	0	0	0	0	0	0.16292	0	0.12495	0.48159	0	0	0	0.13387
	AgB02_g167	-	IPR019420:7TM GPCR, serpentine receptor class bc (Srbc);	-		0	1	0	0	0	0	1	2	2	0	3	0	1	1	2	0	2	2	2	4	0	1	1	4	1	0	1	2	3		0.45149	0.3825	0.88906	0.9477	1.4147	0	0.45588	0	0	0.4492	0	0.45448	0.94088	0.7492
	AgB02_g168	K14427:854:SLC12A4_6: solute carrier family 12 (potassium/chloride transporter), member 4/6	IPR004841:Amino acid permease/ SLC12A domain;IPR018491:SLC12A transporter, C-terminal;	molecular_function:GO:0005215:transporter activity|biological_process:GO:0006811:ion transport|cellular_component:GO:0016020:membrane;cellular_component:GO:0016020:membrane|biological_process:GO:0055085:transmembrane transport;		55	37	25	33	34	25	26	36	35	41	25	25	23	52	16	37	64	43	40	51	46	43	40	47	27	42	37	19	38		0.87711	1.68003	0.60076	1.60096	1.52354	1.59376	1.03965	1.31356	1.62425	1.40386	1.13473	0.99809	1.43049	1.10743
	AgB02_g169	K00649:400:GNPAT: glyceronephosphate O-acyltransferase [EC:2.3.1.42]	IPR002123:Phospholipid/glycerol acyltransferase;IPR022284:Glycerol-3-phosphate O-acyltransferase/Dihydroxyacetone phosphate acyltransferase;	biological_process:GO:0008152:metabolic process|molecular_function:GO:0016746:transferase activity, transferring acyl groups;molecular_function:GO:0008374:O-acyltransferase activity|biological_process:GO:0044255:cellular lipid metabolic process;		15	11	4	6	9	11	14	4	25	19	15	7	13	23	19	13	22	6	17	16	22	17	20	26	12	12	14	12	3		0.34413	0.51582	0.49521	0.47231	0.33179	0.52911	0.32075	0.26052	0.30749	0.28971	0.12603	0.37306	0.11033	0.54909
	AgB02_g170	K05323:101:KCNKN: potassium channel subfamily K, invertebrate	IPR003280:Two pore domain potassium channel;IPR013099:Potassium channel domain;	molecular_function:GO:0005267:potassium channel activity|cellular_component:GO:0016020:membrane|biological_process:GO:0071805:potassium ion transmembrane transport;		1	1	5	3	2	2	0	4	2	0	4	2	1	1	2	1	2	0	3	2	2	0	0	3	2	0	2	0	1		0.10504	0.08899	0.20684	0.33073	0.16457	0.19086	0.21212	0	0.08134	0.10451	0.62511	0	0.4378	0.1743
	AgB02_g172	-	IPR011701:Major facilitator superfamily;IPR020846:Major facilitator superfamily domain;IPR036259:MFS transporter superfamily;	cellular_component:GO:0016021:integral component of membrane|biological_process:GO:0055085:transmembrane transport;		255	207	160	166	177	168	142	195	238	209	208	129	182	200	167	305	176	172	166	287	236	178	140	265	155	158	188	165	147		10.9221	10.1684	9.86747	10.4553	13.4919	12.8672	9.39215	7.77619	11.8506	12.3595	11.4283	8.57812	12.1934	11.8504
	AgB02_g173	-	-	-		0	0	0	0	0	0	0	0	0	0	0	0	0	0	0	0	0	0	0	0	0	0	0	0	0	0	0	0	0		0	0	0	0	0	0	0	0	0	0	0	0	0	0
	AgB02_g174	K06662:187:HRAD17: cell cycle checkpoint protein	IPR027417:P-loop containing nucleoside triphosphate hydrolase;	-		9	13	2	4	3	8	6	5	13	8	15	6	7	15	6	16	18	13	11	13	8	15	13	13	6	1	4	9	12		0.1407	0.25543	0.11874	0.23205	0.20469	0.14609	0.12177	0.01648	0.14009	0.25998	0.04785	0.1214	0.10472	0.2168
	AgB02_g175	K17346:111:TSPAN33: tetraspanin-33	IPR000301:Tetraspanin;IPR008952:Tetraspanin, EC2 domain superfamily;IPR018499:Tetraspanin/Peripherin;	cellular_component:GO:0016021:integral component of membrane;		240	205	163	108	192	183	217	184	256	225	231	156	168	207	196	262	216	174	160	240	177	153	152	216	158	185	167	190	148		3.66603	3.82687	4.21112	3.66438	4.10256	3.50912	3.48131	3.3108	4.05566	4.45078	4.23352	4.76667	4.18371	4.63496
	AgB02_g177	K18993:232:UBASH3: ubiquitin-associated and SH3 domain-containing protein [EC:3.1.3.48]	IPR013078:Histidine phosphatase superfamily, clade-1;IPR029033:Histidine phosphatase superfamily;	-		33	35	35	43	57	41	36	29	47	62	47	51	34	47	30	46	44	33	32	55	37	55	40	66	22	26	44	45	36		0.8113	0.95014	0.70482	0.8014	1.02807	0.80213	0.53006	0.5088	0.60979	0.83093	0.99403	0.86472	0.72104	0.93051
	AgB02_g178	-	-	-		0	0	0	3	3	0	2	0	4	1	2	0	0	3	0	3	4	1	2	4	3	0	5	2	4	1	4	2	2		0	0.047	0	0.03882	0.05794	0.0504	0.07469	0.01517	0	0	0	0.03723	0	0.06137
	AgB02_g179	K18993:183:UBASH3: ubiquitin-associated and SH3 domain-containing protein [EC:3.1.3.48]	IPR013078:Histidine phosphatase superfamily, clade-1;IPR029033:Histidine phosphatase superfamily;	-		38	15	22	15	17	31	23	22	35	28	23	22	18	26	33	40	45	28	24	36	34	25	16	28	19	29	33	25	33		1.84064	2.25246	3.32251	2.57575	2.88375	3.15875	1.96178	2.43204	3.00916	1.52611	2.67761	2.36752	2.3441	2.96951
	AgB02_g180	-	-	-		0	3	0	3	2	5	1	3	4	7	5	5	1	3	0	2	5	6	7	1	1	2	5	6	6	4	4	6	3		0.06808	0.17304	0	0.50018	0.05333	0.06185	0.41246	0.22334	0	0.20321	0	0.06853	0.21282	0.22595
	AgB02_g181	K08960:464:CSNK1E: casein kinase 1, epsilon [EC:2.7.11.1]	IPR000719:Protein kinase domain;IPR008271:Serine/threonine-protein kinase, active site;IPR011009:Protein kinase-like domain superfamily;IPR017441:Protein kinase, ATP binding site;	molecular_function:GO:0004672:protein kinase activity|molecular_function:GO:0005524:ATP binding|biological_process:GO:0006468:protein phosphorylation;molecular_function:GO:0004672:protein kinase activity|biological_process:GO:0006468:protein phosphorylation;molecular_function:GO:0005524:ATP binding;		41	22	19	21	23	22	17	22	25	21	30	22	16	29	25	32	31	27	20	33	22	16	24	28	21	18	19	20	13		0.48595	0.7462	0.74759	0.63752	0.78513	0.60706	0.644	0.44835	0.96431	0.66479	0.68683	0.51974	0.69622	0.62998
	AgB02_g182	-	-	-		16	10	10	7	8	10	9	12	14	6	15	2	5	7	13	7	7	10	15	21	5	9	4	19	6	13	9	10	2		0.08995	0.10669	0.23027	0.28322	0.29595	0.08172	0.10899	0.1918	0.2229	0.17899	0.21412	0.16298	0.22494	0.20897
	AgB02_g183	-	IPR003598:Immunoglobulin subtype 2;IPR003599:Immunoglobulin subtype;IPR007110:Immunoglobulin-like domain;IPR013098:Immunoglobulin I-set;IPR013783:Immunoglobulin-like fold;IPR036179:Immunoglobulin-like domain superfamily;	-		943	780	601	899	874	737	1027	957	1036	1035	885	905	1028	1077	1175	1357	1193	1104	1061	1140	1054	927	1328	1261	848	1430	1057	817	1009		53.0348	47.0728	59.6843	57.4483	46.0712	49.4023	44.1735	60.5032	37.6741	40.0367	36.9037	53.3344	51.4442	44.3453
	AgB02_g184	K02649:17:PIK3R1_2_3: phosphoinositide-3-kinase regulatory subunit alpha/beta/delta	-	-		10	4	10	7	10	5	7	15	21	9	14	10	6	11	12	18	20	12	11	34	18	21	17	28	3	17	12	12	8		0.43292	0.67242	0.8525	0.83301	1.92175	1.17997	0.21857	1.00597	0.55876	0.28716	0.85879	0.50843	1.12774	1.25719
	AgB02_g185	-	-	-		33	24	14	21	34	32	21	32	57	45	39	37	39	27	21	59	53	29	27	29	26	30	19	53	14	23	31	25	24		2.45594	1.44047	1.30205	1.78448	1.43057	1.48753	0.89019	1.18784	1.60928	1.5037	1.04932	1.3312	2.09972	2.97816
	AgB02_g186	K09668:633:LARGE: glycosyltransferase-like protein LARGE [EC:2.4.2.- 2.4.1.-]	IPR002495:Glycosyl transferase, family 8;IPR029044:Nucleotide-diphospho-sugar transferases;	molecular_function:GO:0016757:transferase activity, transferring glycosyl groups;		14	10	9	6	18	23	20	16	28	21	24	21	21	21	20	34	35	24	14	19	27	34	42	49	24	17	34	28	35		0.45884	0.38873	0.43025	0.32104	0.3252	0.53597	0.52948	0.30462	0.23688	0.21739	0.23405	0.43988	0.36426	0.50759
	AgB02_g187	K04440:604:JNK: mitogen-activated protein kinase 8/9/10 (c-Jun N-terminal kinase) [EC:2.7.11.24]	IPR000719:Protein kinase domain;IPR003527:Mitogen-activated protein (MAP) kinase, conserved site;IPR008271:Serine/threonine-protein kinase, active site;IPR008351:Mitogen-activated protein (MAP) kinase, JNK;IPR011009:Protein kinase-like domain superfamily;	molecular_function:GO:0004672:protein kinase activity|molecular_function:GO:0005524:ATP binding|biological_process:GO:0006468:protein phosphorylation;molecular_function:GO:0004672:protein kinase activity|biological_process:GO:0006468:protein phosphorylation;molecular_function:GO:0004707:MAP kinase activity|molecular_function:GO:0005524:ATP binding|biological_process:GO:0006468:protein phosphoryla…		113	92	81	83	80	64	54	76	152	129	104	113	65	88	93	127	148	94	83	106	125	97	85	136	33	67	101	107	80		0.99176	1.13753	1.39711	1.32913	1.26694	1.73278	0.5084	0.83839	1.33517	1.39662	1.47098	0.82939	1.20827	1.92423
	AgB02_g188	-	IPR001019:Guanine nucleotide binding protein (G-protein), alpha subunit;IPR011025:G protein alpha subunit, helical insertion;IPR027417:P-loop containing nucleoside triphosphate hydrolase;	molecular_function:GO:0003924:GTPase activity|molecular_function:GO:0004871:obsolete signal transducer activity|biological_process:GO:0007186:G protein-coupled receptor signaling pathway|molecular_function:GO:0019001:guanyl nucleotide binding|molecular_function:GO:0031683:G-protein beta/gamma-subunit complex binding;molecular_function:GO:0004871:obsolete signal transducer activity|biological_proc…		49	40	34	23	22	30	37	28	100	19	33	87	31	41	60	69	43	46	34	78	49	44	54	55	31	80	66	55	41		0.95657	1.07183	1.8229	1.10111	1.88542	1.3737	0.96587	2.02452	1.17089	1.22804	1.24872	1.14929	0.90027	2.56022
	AgB02_g189	-	-	-		22	11	14	15	16	25	20	23	23	30	18	9	21	8	15	19	19	19	17	9	15	8	13	19	15	18	7	12	7		0.76875	0.24811	0.54065	0.65315	0.25809	0.49888	0.55444	0.5404	0.62367	0.40064	0.60999	0.737	0.87731	0.69858
	AgB02_g190	-	-	-		1	1	0	0	1	0	0	1	1	0	0	0	0	0	0	1	2	2	0	0	1	0	0	0	0	0	1	0	1		0	0	0	0	0	0.06291	0	0	0.05362	0.06889	0	0	0.07215	0.05745
	AgB02_g191	K20407:218:MIOS: WD repeat-containing protein mio	IPR015943:WD40/YVTN repeat-like-containing domain superfamily;IPR036322:WD40-repeat-containing domain superfamily;	molecular_function:GO:0005515:protein binding;		14	21	6	5	18	11	21	11	12	15	13	13	10	9	11	16	8	11	7	26	12	12	6	12	5	9	10	4	2		0.12465	0.09505	0.13501	0.09158	0.25389	0.1359	0.06293	0.09201	0.13515	0.26045	0.08902	0.26351	0.14288	0.12411
	AgB02_g192	K20007:93:KCNK18: potassium channel subfamily K member 18	IPR003280:Two pore domain potassium channel;IPR013099:Potassium channel domain;	molecular_function:GO:0005267:potassium channel activity|cellular_component:GO:0016020:membrane|biological_process:GO:0071805:potassium ion transmembrane transport;		18	20	7	20	21	11	6	12	12	26	18	15	22	7	10	24	39	18	8	14	19	10	24	46	7	7	13	14	22		0.44157	0.11903	0.19762	0.16852	0.22012	0.34647	0.14187	0.11523	0.27978	0.3994	0.16723	0.12123	0.25097	0.19984
	AgB02_g193	-	IPR032675:Leucine-rich repeat domain superfamily;	-		491	430	364	319	379	305	420	324	411	414	470	327	493	533	605	618	529	436	460	554	452	448	522	694	536	549	457	375	396		90.6237	83.0059	109.498	88.7457	79.7741	75.487	99.4852	82.7642	69.8941	78.6429	79.6387	77.7165	62.0579	62.684
	AgB02_g194	K18084:593:MTMR9: myotubularin-related protein 9	IPR010569:Myotubularin-like phosphatase domain;IPR011993:PH-like domain superfamily;IPR029021:Protein-tyrosine phosphatase-like;	-		0	0	0	0	3	1	0	0	0	0	0	0	0	0	0	0	1	0	0	0	0	0	0	0	0	0	0	1	0		0	0	0	0	0	0	0	0	0	0	0	0	0	0
	AgB02_g195	-	-	-		0	2	0	0	1	2	1	0	0	0	2	0	1	0	2	1	0	3	0	1	1	1	0	5	0	0	0	0	1		0.01241	0	0.02444	0	0.00972	0.01128	0	0	0	0.0247	0	0.01249	0	0
	AgB02_g196	K15719:577:NCOAT: protein O-GlcNAcase / histone acetyltransferase [EC:3.2.1.169 2.3.1.48]	IPR011496:Beta-N-acetylglucosaminidase;IPR017853:Glycoside hydrolase superfamily;	-		26	24	4	10	11	22	19	9	23	17	20	17	23	28	21	24	37	28	15	21	25	17	32	29	13	14	13	19	15		0.49601	0.51157	0.4459	0.33951	0.35476	0.48982	0.28308	0.24761	0.43421	0.51495	0.10267	0.41246	0.20224	0.41154
	AgB02_g197	K08733:175:APPL1: DCC-interacting protein 13 alpha	IPR001849:Pleckstrin homology domain;IPR006020:PTB/PI domain;IPR011993:PH-like domain superfamily;IPR027267:AH/BAR domain superfamily;	molecular_function:GO:0005515:protein binding;		23	34	16	37	32	25	18	32	41	21	16	21	34	46	36	64	48	51	26	37	36	33	41	59	36	43	27	33	48		1.00439	1.15124	1.04708	0.8061	0.85621	0.96619	1.0738	1.04175	0.52616	0.9993	0.56256	0.53526	0.98498	1.00491
	AgB02_g198	-	IPR001304:C-type lectin-like;IPR016186:C-type lectin-like/link domain superfamily;IPR016187:C-type lectin fold;	-		7	3	4	0	3	7	5	8	14	4	3	7	8	6	7	8	6	24	7	11	14	2	7	5	2	8	4	7	5		0.29595	0.18804	0.25496	0.27178	0.31877	0.47053	0.07471	0.24271	0.20053	0.11042	0.17612	0.18619	0.30837	0.4297
	AgB02_g199	K04348:815:PPP3C: serine/threonine-protein phosphatase 2B catalytic subunit [EC:3.1.3.16]	IPR004843:Calcineurin-like phosphoesterase domain, ApaH type;IPR006186:Serine/threonine-specific protein phosphatase/bis(5-nucleosyl)-tetraphosphatase;IPR029052:Metallo-dependent phosphatase-like;	molecular_function:GO:0016787:hydrolase activity;		1	3	8	5	1	6	1	2	2	8	7	2	3	4	4	10	10	5	5	8	2	6	2	14	3	2	4	7	2		0.09605	0.10849	0.12609	0.168	0.20063	0.05817	0.09698	0.05251	0.02479	0.09556	0.30484	0.03223	0.06672	0.05313
	AgB02_g200	-	-	-		33	32	12	21	12	30	8	20	26	40	45	12	6	4	18	64	47	55	8	35	26	31	30	68	2	3	41	21	24		0.04975	0.0281	0.14694	0.06962	0.22733	0.19586	0.01674	0.0204	0.21189	0.26398	0.11842	0.06677	0.17279	0.17886
	AgB02_g203	-	-	-		27	19	17	29	20	23	15	14	37	40	38	17	5	4	17	71	38	50	17	31	37	28	46	73	9	7	53	25	28		0.05242	0.03553	0.17548	0.18706	0.25459	0.35243	0.09527	0.06019	0.21921	0.19819	0.21213	0.1583	0.15294	0.32185
	AgB02_g204	-	-	-		9	8	9	7	4	10	8	7	7	11	5	3	2	1	3	4	3	4	2	7	12	4	5	19	3	5	3	3	3		0.87237	0.36954	1.28839	0.91558	2.39181	4.75544	1.32127	1.78861	3.04003	3.47182	4.67242	3.51261	3.18146	2.53331
	AgB02_g205	K07189:120:PPP1R3: protein phosphatase 1 regulatory subunit 3A/B/C/D/E	IPR005036:CBM21 (carbohydrate binding type-21) domain;IPR038175:CBM21 domain superfamily;	molecular_function:GO:0005515:protein binding;		7	12	6	6	8	4	2	6	9	15	17	1	21	6	11	39	20	12	9	21	13	14	15	24	10	16	12	8	10		0.80402	0.19462	0.41466	0.36165	0.62983	0.4522	0.38658	0.50239	0.20754	0.45711	0.27342	0.07708	0.23936	0.2859
	AgB02_g206	-	IPR021134:Bestrophin/UPF0187;	-		0	0	2	3	1	3	2	0	1	1	0	5	3	0	8	3	3	3	0	0	0	0	2	1	0	0	0	1	0		0.07866	0	0.20653	0	0	0	0	0	0	0	0.06242	0.05279	0	0.02175
	AgB02_g207	K01265:555:map: methionyl aminopeptidase [EC:3.4.11.18]	IPR000994:Peptidase M24;IPR001714:Peptidase M24, methionine aminopeptidase;IPR002467:Peptidase M24A, methionine aminopeptidase, subfamily 1;IPR031615:MYND-like zinc finger, mRNA-binding;IPR036005:Creatinase/aminopeptidase-like;	molecular_function:GO:0004177:aminopeptidase activity|biological_process:GO:0006508:proteolysis|molecular_function:GO:0008235:metalloexopeptidase activity;		52	49	37	35	41	27	46	44	87	45	40	48	61	71	81	92	103	86	64	83	81	69	62	96	53	72	54	65	75		1.92421	1.89743	2.51571	2.11883	2.05096	2.32138	1.68809	1.86264	1.27025	1.53785	1.38916	1.46066	1.44621	2.27699
	AgB02_g208	K10951:553:SLC12A2: solute carrier family 12 (sodium/potassium/chloride transporter), member 2	IPR004841:Amino acid permease/ SLC12A domain;IPR004842:SLC12A transporter family;IPR018491:SLC12A transporter, C-terminal;	molecular_function:GO:0005215:transporter activity|biological_process:GO:0006811:ion transport|cellular_component:GO:0016020:membrane;biological_process:GO:0006811:ion transport|molecular_function:GO:0015377:cation:chloride symporter activity|cellular_component:GO:0016021:integral component of membrane;cellular_component:GO:0016020:membrane|biological_process:GO:0055085:transmembrane transport;		13	4	7	2	4	4	12	7	20	12	17	3	6	7	14	9	20	9	4	13	11	9	6	12	7	4	9	5	6		0.24291	0.24009	0.55805	0.16996	0.41228	0.4046	0.28615	0.13281	0.40757	0.16112	0.3373	0.48904	0.29529	0.67181
	AgB02_g209	K08024:127:HHEX: homeobox protein HEX	IPR001356:Homeobox domain;IPR009057:Homeobox-like domain superfamily;IPR017970:Homeobox, conserved site;IPR020479:Homeobox domain, metazoa;	molecular_function:GO:0003677:DNA binding;biological_process:GO:0006355:regulation of transcription, DNA-templated|molecular_function:GO:0043565:sequence-specific DNA binding;		21	9	16	13	16	27	26	29	26	11	23	24	17	39	25	23	15	23	34	32	27	16	30	23	32	61	21	24	25		2.20957	4.29447	3.19928	4.63801	3.2581	3.18831	4.19959	6.50224	2.11369	1.16385	2.47517	3.40173	3.92747	2.80383
	AgB02_g210	-	-	-		152	142	131	82	148	202	214	303	338	135	180	242	160	260	286	208	174	189	253	327	208	151	219	275	172	445	285	180	210		2.69564	3.71109	4.7442	4.4736	4.31565	3.18379	2.92597	6.14861	1.98312	2.38027	2.62688	3.62932	5.31914	4.72475
	AgB02_g211	-	-	-		0	0	0	0	0	0	0	0	0	0	0	0	0	0	0	0	0	0	0	0	0	0	0	0	0	0	1	0	0		0	0	0	0	0	0	0	0	0	0	0	0	0	0
	AgB02_g212	-	-	-		3	3	0	3	3	0	6	0	1	2	2	0	0	0	1	2	2	3	1	0	1	2	3	4	4	3	3	2	3		0	0	0.01251	0.01334	0	0.01155	0.05134	0.03127	0.02953	0.03794	0	0.07677	0	0.01055
	AgB02_g213	-	-	-		0	0	0	0	0	0	0	0	0	0	0	0	0	0	0	0	0	0	0	0	0	0	0	0	0	0	0	0	0		0	0	0	0	0	0	0	0	0	0	0	0	0	0
	AgB02_g214	K22531:508:ATAD2: ATPase family AAA domain-containing protein 2 [EC:3.6.1.-]	IPR001487:Bromodomain;IPR003593:AAA+ ATPase domain;IPR003959:ATPase, AAA-type, core;IPR003960:ATPase, AAA-type, conserved site;IPR027417:P-loop containing nucleoside triphosphate hydrolase;IPR036427:Bromodomain-like superfamily;	molecular_function:GO:0005515:protein binding;molecular_function:GO:0005524:ATP binding;		51	35	26	33	25	15	10	29	35	60	55	42	23	29	25	56	82	76	19	39	40	29	40	71	10	23	29	31	28		0.47082	0.50294	0.50388	0.40821	0.62539	0.74392	0.20669	0.38613	0.80847	0.71284	0.63348	0.20606	0.61856	0.59445
	AgB02_g215	-	-	-		0	1	0	0	0	0	0	0	0	1	0	0	0	0	0	0	0	2	1	0	0	0	0	0	0	0	0	2	1		0	0	0	0.41236	0	0	0	0	0	0.39091	0	0	0	0
	AgB02_g216	K01082:169:cysQ: 3'(2'), 5'-bisphosphate nucleotidase [EC:3.1.3.7]	IPR000760:Inositol monophosphatase-like;IPR020550:Inositol monophosphatase, conserved site;	biological_process:GO:0046854:phosphatidylinositol phosphorylation;		77	49	41	35	53	48	57	55	58	56	59	42	61	54	62	51	86	42	60	91	92	61	66	115	37	33	59	68	74		0.90593	0.67943	0.90659	0.93522	1.05868	1.24135	0.55484	0.40193	0.88557	0.72403	0.72473	0.85214	0.85111	0.71468
	AgB02_g217	-	IPR004843:Calcineurin-like phosphoesterase domain, ApaH type;	molecular_function:GO:0016787:hydrolase activity;		149	126	96	140	108	55	111	116	107	153	128	91	145	116	149	190	157	127	127	168	90	140	120	132	130	85	92	102	95		3.93902	2.66972	3.9853	3.62092	3.57509	2.22127	3.56585	1.89371	3.13452	3.40555	3.10398	3.03538	3.28349	2.4117
	AgB02_g218	-	-	-		2	2	0	0	0	2	0	1	3	0	1	0	0	1	0	3	1	1	0	2	1	1	0	5	2	1	1	1	6		0	0.03057	0	0	0.05654	0.03278	0.07287	0.02959	0.05589	0.07181	0	0	0.0376	0.08982
	AgB02_g219	-	IPR005178:Organic solute transporter subunit alpha/Transmembrane protein 184;	-		3	8	14	1	14	17	4	20	13	11	7	8	7	13	11	13	12	12	19	17	20	10	14	20	8	16	14	16	16		0.2958	0.46541	0.45767	0.84266	0.56275	0.76785	0.34135	0.5545	0.09817	0.33635	0.70414	0.17015	0.88063	0.45579
	AgB02_g220	K13880:272:BEST3: bestrophin-3	IPR021134:Bestrophin/UPF0187;	-		1	1	0	0	0	4	0	0	1	0	2	2	0	0	7	0	0	1	1	0	0	1	1	3	0	0	0	0	1		0	0	0.53078	0.08083	0	0	0	0	0.05964	0.07662	0	0	0	0.0639
	AgB02_g221	-	-	-		714	407	497	587	597	660	640	496	626	738	902	782	700	1053	825	1018	748	749	825	933	775	859	613	929	828	702	762	738	535		215.312	274.401	249.85	266.329	224.807	216.576	257.158	177.085	170.072	124.555	181.951	198.162	158.968	159.759
	AgB02_g222	K13172:157:SRRM2: serine/arginine repetitive matrix protein 2	IPR013170:mRNA splicing factor Cwf21 domain;	-		8	2	2	11	4	8	6	8	2	7	12	5	14	15	7	28	22	21	16	20	23	24	9	26	7	29	28	14	12		0.67787	0.61532	0.33371	0.81308	0.75859	1.01178	0.34223	1.15158	0.29997	0.09635	0.11526	0.29244	0.40361	0.08035
	AgB02_g223	-	IPR001523:Paired domain;IPR009057:Homeobox-like domain superfamily;IPR036388:Winged helix-like DNA-binding domain superfamily;	molecular_function:GO:0003677:DNA binding;molecular_function:GO:0003677:DNA binding|biological_process:GO:0006355:regulation of transcription, DNA-templated;		0	0	1	0	3	0	0	3	0	1	0	0	1	0	1	0	1	1	2	1	1	1	0	2	2	4	3	2	1		0.16018	0	0.15771	0.33622	0.12547	0.14552	0.32346	0.52545	0	0	0.19064	0	0.5007	0
	AgB02_g224	-	-	-		0	0	0	0	2	0	0	1	1	0	1	0	0	0	0	2	0	0	0	1	1	0	0	0	0	1	1	0	1		0	0	0	0	0.20747	0.24063	0	0.21721	0	0	0	0	0.27597	0.21975
	AgB02_g225	-	IPR002921:Fungal lipase-like domain;IPR029058:Alpha/Beta hydrolase fold;	biological_process:GO:0006629:lipid metabolic process;		3	3	2	4	1	4	6	5	1	6	3	5	1	6	5	5	4	4	2	2	2	5	4	2	1	3	3	3	1		0.08288	0.42131	0.40802	0.17397	0.12985	0.1506	0.08369	0.20392	0.19255	0.24739	0.1973	0.50059	0.43181	0.06877
	AgB02_g226	-	-	-		0	0	0	0	0	0	0	0	0	0	0	0	0	0	0	0	0	0	0	0	0	0	0	0	0	0	0	0	0		0	0	0	0	0	0	0	0	0	0	0	0	0	0
	AgB02_g227	-	IPR002921:Fungal lipase-like domain;IPR029058:Alpha/Beta hydrolase fold;	biological_process:GO:0006629:lipid metabolic process;		0	1	0	0	0	0	0	0	0	0	0	2	0	0	0	0	0	0	0	0	0	0	0	1	0	0	0	0	0		0	0	0	0	0	0	0	0	0	0.24819	0	0	0	0
	AgB02_g228	-	IPR001611:Leucine-rich repeat;IPR003591:Leucine-rich repeat, typical subtype;IPR003598:Immunoglobulin subtype 2;IPR003599:Immunoglobulin subtype;IPR007110:Immunoglobulin-like domain;IPR013783:Immunoglobulin-like fold;IPR032675:Leucine-rich repeat domain superfamily;IPR036179:Immunoglobulin-like domain superfamily;	molecular_function:GO:0005515:protein binding;		0	0	0	0	2	0	0	3	0	1	0	0	3	0	0	0	5	2	0	0	0	1	0	3	3	1	0	0	0		0.07858	0	0	0	0	0	0.07934	0.02148	0	0	0	0	0.08188	0
	AgB02_g229	-	-	-		0	0	0	1	0	1	1	1	1	0	4	0	0	0	4	0	0	0	0	1	1	0	1	2	0	0	0	0	0		0	0	0.08611	0	0.01713	0.01986	0	0	0	0	0	0.02201	0.02278	0.01814
	AgB02_g230	-	IPR000483:Cysteine-rich flanking region, C-terminal;IPR001611:Leucine-rich repeat;IPR003591:Leucine-rich repeat, typical subtype;IPR032675:Leucine-rich repeat domain superfamily;	molecular_function:GO:0005515:protein binding;		16	18	10	22	19	28	13	21	18	22	8	13	22	19	20	21	30	13	19	19	19	27	30	32	31	36	31	18	8		0.25714	0.18814	0.23016	0.23307	0.17396	0.20176	0.36585	0.34508	0.14482	0.20932	0.13911	0.15295	0.25575	0.17455
	AgB02_g231	K01158:70:DNASE2: deoxyribonuclease II [EC:3.1.22.1]	IPR004947:Deoxyribonuclease II;	molecular_function:GO:0004531:deoxyribonuclease II activity|biological_process:GO:0006259:DNA metabolic process;		5	8	3	5	7	8	5	10	10	4	10	5	3	8	11	10	10	11	10	12	12	7	10	6	5	11	16	9	6		1.13536	2.56502	4.09885	3.972	3.55756	4.12605	1.91066	3.41414	1.46537	3.01231	1.35134	1.90482	3.9434	3.14003
	AgB02_g232	K01158:118:DNASE2: deoxyribonuclease II [EC:3.1.22.1]	IPR004947:Deoxyribonuclease II;	molecular_function:GO:0004531:deoxyribonuclease II activity|biological_process:GO:0006259:DNA metabolic process;		53	34	36	31	52	53	50	51	81	48	71	66	33	47	57	49	74	26	41	74	43	36	57	59	77	98	111	46	33		6.72232	8.11129	11.4323	8.76564	11.8085	7.95815	15.8378	16.3722	8.36075	6.89096	8.72842	10.2528	10.8251	13.6902
	AgB02_g233	-	-	-		88	72	67	65	86	98	67	56	91	92	66	47	79	62	57	44	60	24	43	81	53	56	44	58	53	65	60	37	25		2.2199	1.476	1.57702	1.26815	1.78299	1.35307	1.50377	1.49794	1.91493	2.01296	2.24083	1.89518	1.63965	2.12162
	AgB02_g234	K15196:446:BRF1: transcription factor IIIB 90 kDa subunit	IPR000812:Transcription factor TFIIB;IPR011665:Brf1, TBP-binding domain;IPR013137:Zinc finger, TFIIB-type;IPR013150:Transcription factor TFIIB, cyclin-like domain;IPR013763:Cyclin-like;IPR036915:Cyclin-like superfamily;	biological_process:GO:0006355:regulation of transcription, DNA-templated|biological_process:GO:0070897:transcription preinitiation complex assembly;molecular_function:GO:0017025:TBP-class protein binding;		29	13	23	9	15	13	22	15	15	34	23	23	18	34	17	35	42	29	12	34	40	13	31	46	10	19	42	27	26		0.23872	0.38201	0.22198	0.16703	0.35322	0.48196	0.13391	0.20665	0.29783	0.17153	0.36305	0.2937	0.20728	0.16505
	AgB02_g235	K07375:836:TUBB: tubulin beta	IPR000217:Tubulin;IPR002453:Beta tubulin;IPR003008:Tubulin/FtsZ, GTPase domain;IPR008280:Tubulin/FtsZ, C-terminal;IPR013838:Beta tubulin, autoregulation binding site;IPR017975:Tubulin, conserved site;IPR018316:Tubulin/FtsZ, 2-layer sandwich domain;IPR023123:Tubulin, C-terminal;IPR036525:Tubulin/FtsZ, GTPase domain superfamily;IPR037103:Tubulin/FtsZ, C-terminal domain superfamily;	molecular_function:GO:0003924:GTPase activity;molecular_function:GO:0005200:structural constituent of cytoskeleton|molecular_function:GO:0005525:GTP binding|cellular_component:GO:0005874:microtubule|biological_process:GO:0007017:microtubule-based process;molecular_function:GO:0005525:GTP binding|cellular_component:GO:0005874:microtubule|biological_process:GO:0007017:microtubule-based process;cell…		104655	89378	68478	73500	82601	84266	75876	76678	95868	100680	89164	83207	89948	103518	82923	138544	113234	93889	72680	103044	99107	86353	86146	112490	67982	97504	72744	82647	71123		2938.81	2865.39	2667.54	2492.24	2637.31	2941.87	2242.71	2612.63	2647.92	2905.41	2662.93	2495.48	2610.41	2598.81
	AgB02_g236	-	IPR012340:Nucleic acid-binding, OB-fold;	-		7	12	2	3	6	5	9	6	10	13	9	13	9	3	4	9	11	8	5	9	2	6	2	13	4	2	8	8	6		0.34733	0.09809	0.15199	0.20252	0.27209	0.07013	0.15587	0.0633	0.2092	0.46077	0.09187	0.34964	0.24128	0.3202
	AgB02_g237	-	-	-		8	18	9	5	13	11	12	11	23	12	20	10	4	10	12	9	14	7	5	9	9	9	10	18	5	5	6	4	7		0.08225	0.17421	0.24296	0.10791	0.14497	0.16814	0.10382	0.08432	0.12739	0.36827	0.22027	0.24839	0.23569	0.39241
	AgB02_g238	-	-	-		0	0	0	0	0	0	0	0	0	0	0	0	0	0	0	0	0	0	0	0	0	0	0	0	0	0	0	0	0		0	0	0	0	0	0	0	0	0	0	0	0	0	0
	AgB02_g239	K08967:31:mtnD: 1,2-dihydroxy-3-keto-5-methylthiopentene dioxygenase [EC:1.13.11.53 1.13.11.54]	IPR004313:Acireductone dioxygenase ARD family;IPR011051:RmlC-like cupin domain superfamily;IPR014710:RmlC-like jelly roll fold;	molecular_function:GO:0010309:acireductone dioxygenase [iron(II)-requiring] activity|biological_process:GO:0055114:oxidation-reduction process;		0	0	0	0	0	0	0	0	0	1	0	1	0	1	2	0	0	0	1	0	1	0	0	0	1	0	0	0	0		0	0.19351	0.44979	0.23973	0	0.20752	0.23064	0	0	0	0	0	0	0
	AgB02_g240	K12382:111:PSAP: saposin	IPR007856:Saposin-like type B, region 1;IPR008139:Saposin B type domain;IPR011001:Saposin-like;	biological_process:GO:0006629:lipid metabolic process;		482	407	388	415	480	341	429	403	418	451	448	335	445	410	437	496	349	352	297	432	348	319	386	490	397	351	355	310	321		4.43477	3.46164	4.28792	3.10643	3.3725	3.15086	3.99485	2.86875	3.71982	4.03553	4.60225	4.30365	4.18478	3.45626
	AgB02_g241	K00030:429:IDH3: isocitrate dehydrogenase (NAD+) [EC:1.1.1.41]	IPR004434:Isocitrate dehydrogenase NAD-dependent;IPR024084:Isopropylmalate dehydrogenase-like domain;	molecular_function:GO:0004449:isocitrate dehydrogenase (NAD+) activity|biological_process:GO:0006099:tricarboxylic acid cycle|biological_process:GO:0055114:oxidation-reduction process;molecular_function:GO:0016616:oxidoreductase activity, acting on the CH-OH group of donors, NAD or NADP as acceptor|biological_process:GO:0055114:oxidation-reduction process;		25	10	12	17	22	15	9	12	17	21	17	17	34	13	28	28	25	24	11	14	23	16	18	36	10	13	30	22	28		1.67676	0.54315	1.35958	0.56935	0.54085	1.03052	0.49796	0.52579	0.95476	0.49067	0.70437	0.44679	0.61664	0.6956
	AgB02_g242	-	IPR001254:Serine proteases, trypsin domain;IPR001314:Peptidase S1A, chymotrypsin family;IPR009003:Peptidase S1, PA clan;IPR018114:Serine proteases, trypsin family, histidine active site;	molecular_function:GO:0004252:serine-type endopeptidase activity|biological_process:GO:0006508:proteolysis;		40	40	26	16	13	27	27	24	37	24	33	26	26	38	25	37	23	16	31	25	29	27	26	28	45	34	50	23	20		0.90768	1.1239	0.85931	1.13583	0.68368	0.9198	1.58624	0.97344	1.08139	1.38936	1.08034	0.94883	0.87302	1.07171
	AgB02_g243	-	-	-		405	277	297	205	333	508	472	673	757	342	465	647	270	450	431	367	348	286	398	497	468	334	457	445	446	817	527	472	406		77.4918	109.419	121.793	119.886	111.739	122.033	129.249	192.304	90.0142	79.0984	101.456	136.365	201.263	180.264
	AgB02_g244	K06754:855:ROBO2: roundabout, axon guidance receptor 2	IPR003598:Immunoglobulin subtype 2;IPR003599:Immunoglobulin subtype;IPR003961:Fibronectin type III;IPR007110:Immunoglobulin-like domain;IPR013098:Immunoglobulin I-set;IPR013106:Immunoglobulin V-set domain;IPR013783:Immunoglobulin-like fold;IPR036116:Fibronectin type III superfamily;IPR036179:Immunoglobulin-like domain superfamily;	molecular_function:GO:0005515:protein binding;		30	18	9	14	16	21	19	11	28	47	27	19	15	7	10	12	15	9	11	11	11	12	14	24	9	10	16	12	12		0.2989	0.11817	0.19619	0.23005	0.1717	0.19914	0.18108	0.16342	0.46293	0.35686	0.21345	0.38111	0.22839	0.46292
	AgB02_g245	-	-	-		4	4	2	4	0	3	6	2	4	1	3	3	7	4	5	4	13	7	5	7	4	7	3	14	3	4	9	3	2		0.27205	0.13171	0.19133	0.20395	0.21311	0.14124	0.11773	0.12749	0.12039	0.15467	0.09252	0.23473	0.08099	0.12898
	AgB02_g246	-	IPR013087:Zinc finger C2H2-type;	molecular_function:GO:0003676:nucleic acid binding;		0	0	0	0	1	2	0	2	0	2	5	1	0	0	2	1	2	3	2	7	3	1	6	8	1	0	3	2	1		0	0	0.04663	0.04971	0.12986	0.06455	0.02391	0	0	0	0	0	0.04935	0
	AgB02_g247	K11429:51:SUV420H: [histone H4]-N-methyl-L-lysine20 N-methyltransferase [EC:2.1.1.362]	-	-		0	0	0	0	0	1	0	0	0	0	0	0	0	0	0	3	1	0	0	1	0	0	0	0	0	0	0	0	0		0	0	0	0	0.25252	0	0	0	0	0	0	0	0	0
	AgB02_g248	K11429:233:SUV420H: [histone H4]-N-methyl-L-lysine20 N-methyltransferase [EC:2.1.1.362]	IPR001214:SET domain;IPR025790:Histone-lysine N-methyltransferase, Suvar4-20;	molecular_function:GO:0005515:protein binding;biological_process:GO:0034773:histone H4-K20 trimethylation|molecular_function:GO:0042799:histone methyltransferase activity (H4-K20 specific);		5	4	3	5	4	2	4	5	5	7	6	3	4	5	3	4	8	5	1	1	3	3	0	13	3	2	4	5	4		0.10398	0.11011	0.07678	0.02728	0.02036	0.07085	0.07874	0.04264	0.10065	0.10345	0.09282	0.10467	0.13543	0.10784
	AgB02_g249	K06101:109:ASH1L: [histone H3]-lysine4 N-trimethyltransferase ASH1L [EC:2.1.1.354]	IPR001214:SET domain;IPR001965:Zinc finger, PHD-type;IPR003616:Post-SET domain;	molecular_function:GO:0005515:protein binding;		0	5	4	5	1	14	4	1	10	8	10	8	4	3	3	5	8	3	2	1	7	2	2	17	8	3	4	5	6		0.0706	0.04486	0.05213	0.03705	0.01383	0.11224	0.14256	0.04342	0	0.0878	0.08402	0.07106	0.01839	0.14643
	AgB02_g250	-	-	-		1	0	1	0	0	4	0	1	2	2	0	2	0	0	0	1	1	0	0	1	2	0	0	0	1	0	0	1	1		0	0	0	0	0.01997	0.04631	0.02574	0	0.01974	0	0.03034	0	0.02656	0.0423
	AgB02_g251	-	IPR001466:Beta-lactamase-related;IPR012338:Beta-lactamase/transpeptidase-like;	-		225	192	187	180	205	177	180	157	197	191	272	212	245	260	220	378	291	341	180	278	226	241	203	455	165	206	280	235	221		1.59635	1.43523	1.41137	1.23092	1.41894	1.33786	1.08554	1.10079	1.1353	1.24469	1.45021	1.1806	1.06591	1.065
	AgB02_g252	K11849:290:USP25: ubiquitin carboxyl-terminal hydrolase 25 [EC:3.4.19.12]	IPR001394:Peptidase C19, ubiquitin carboxyl-terminal hydrolase;IPR018200:Ubiquitin specific protease, conserved site;IPR028889:Ubiquitin specific protease domain;	biological_process:GO:0006511:ubiquitin-dependent protein catabolic process|molecular_function:GO:0036459:thiol-dependent ubiquitinyl hydrolase activity;biological_process:GO:0016579:protein deubiquitination|molecular_function:GO:0036459:thiol-dependent ubiquitinyl hydrolase activity;		60	45	35	51	34	34	25	33	46	61	62	73	43	69	34	58	69	47	31	26	52	42	42	58	21	20	43	44	44		0.82675	1.12393	0.64363	0.62555	0.39159	0.90834	0.40768	0.31536	0.89335	0.86082	0.80094	0.48385	0.66111	0.73381
	AgB02_g253	K15190:310:MEPCE: 7SK snRNA methylphosphate capping enzyme [EC:2.1.1.-]	IPR010675:RNA methyltransferase bin3, C-terminal;IPR024160:Bin3-type S-adenosyl-L-methionine binding domain;IPR025714:Methyltransferase domain;IPR029063:S-adenosyl-L-methionine-dependent methyltransferase;	molecular_function:GO:0008168:methyltransferase activity;		17	4	4	10	6	6	3	9	8	9	16	7	5	8	8	5	9	5	1	12	15	5	5	8	4	3	8	6	10		0.20179	0.27353	0.31789	0.04236	0.37937	0.55	0.163	0.09929	0.5313	0.16061	0.19214	0.12188	0.37847	0.26788
	AgB02_g254	-	IPR013087:Zinc finger C2H2-type;IPR036236:Zinc finger C2H2 superfamily;	molecular_function:GO:0003676:nucleic acid binding;		6	7	1	6	2	5	2	0	3	4	5	4	4	2	10	2	6	8	1	2	11	6	12	18	1	1	4	0	8		0.10824	0.04585	0.26644	0.0284	0.0424	0.27044	0.02732	0.02219	0.12574	0.18847	0.03221	0.05448	0	0.06736
	AgB02_g255	-	-	-		8	11	7	11	7	17	8	7	9	17	15	7	4	11	14	17	20	11	16	19	22	11	16	30	8	5	23	9	6		0.06986	0.16276	0.24074	0.29328	0.25995	0.34909	0.14108	0.07162	0.1082	0.19114	0.14551	0.14065	0.12739	0.13042
	AgB02_g257	-	-	-		36	41	38	20	39	53	42	56	69	55	51	50	31	34	32	63	49	33	35	77	54	40	59	72	31	46	78	50	41		1.16267	1.08034	1.18168	1.3777	2.26225	1.84003	1.17396	1.4149	1.04559	1.52994	1.69631	1.58567	2.18846	2.14715
	AgB02_g258	-	IPR002126:Cadherin;IPR015919:Cadherin-like;IPR020894:Cadherin conserved site;	molecular_function:GO:0005509:calcium ion binding|biological_process:GO:0007156:homophilic cell adhesion via plasma membrane adhesion molecules|cellular_component:GO:0016020:membrane;molecular_function:GO:0005509:calcium ion binding|cellular_component:GO:0016020:membrane;cellular_component:GO:0005886:plasma membrane|biological_process:GO:0007155:cell adhesion;		64	44	43	32	43	52	27	60	69	42	67	55	77	75	70	51	77	207	38	67	62	40	36	51	50	82	47	42	45		2.32946	1.92226	2.08505	1.20654	1.5878	1.7041	1.52733	2.03448	1.49937	1.32438	1.54832	0.82224	1.89135	1.73194
	AgB02_g259	-	-	-		0	0	0	1	0	0	0	0	0	0	0	0	0	0	0	0	0	0	1	0	0	0	0	0	3	0	0	0	0		0	0	0	0.65877	0	0	1.90134	0	0	0	0	0	0	0
	AgB02_g260	-	-	-		1	0	1	1	3	2	0	1	4	2	1	0	0	0	2	1	2	0	1	0	4	0	1	0	2	0	2	5	0		0	0	0.31772	0.16934	0	0.58636	0.32583	0	0.12495	0	0.19204	0	0.16812	0.53548
	AgB02_g261	-	-	-		0	0	0	0	0	0	0	0	0	0	0	0	0	0	0	0	0	0	1	0	0	0	0	0	0	0	0	0	0		0	0	0	0.08732	0	0	0	0	0	0	0	0	0	0
	AgB02_g262	K03424:260:tatD: TatD DNase family protein [EC:3.1.21.-]	IPR001130:TatD family;IPR032466:Metal-dependent hydrolase;	molecular_function:GO:0016788:hydrolase activity, acting on ester bonds;		90	71	63	45	57	82	46	57	68	77	69	67	72	72	61	94	79	57	51	69	88	71	66	95	67	72	78	59	52		1.83518	1.55476	1.53084	1.3643	1.37769	2.03782	1.72432	1.50506	1.77644	1.80053	1.91123	1.18024	1.51383	1.43805
	AgB02_g263	-	IPR000731:Sterol-sensing domain;IPR001036:Acriflavin resistance protein;IPR003392:Protein patched/dispatched;	cellular_component:GO:0016020:membrane|molecular_function:GO:0022857:transmembrane transporter activity|biological_process:GO:0055085:transmembrane transport;cellular_component:GO:0016021:integral component of membrane;		2297	1722	1545	893	1204	975	1765	1582	2267	1467	1307	1061	1384	1700	1301	1190	1045	804	1440	2039	1770	1165	1160	1609	1350	1266	1065	995	866		59.7269	62.1541	55.2797	65.2215	68.93	69.3978	58.8256	44.8067	76.7643	73.9372	79.3579	76.674	71.1373	81.1719
	AgB02_g264	-	IPR001849:Pleckstrin homology domain;IPR011993:PH-like domain superfamily;IPR016024:Armadillo-type fold;	molecular_function:GO:0005488:binding;		777	481	459	361	458	345	476	593	790	586	556	557	563	624	509	759	629	564	456	659	714	438	395	725	272	399	396	427	370		20.503	19.2522	18.2508	17.4288	18.7997	23.6236	10.0018	11.9167	21.9126	17.4281	19.8952	17.4496	22.5019	23.8702
	AgB02_g265	K23282:262:PLEKHM1: pleckstrin homology domain-containing family M member 1	IPR004012:RUN domain;IPR025258:Putative zinc-RING and/or ribbon;IPR037213:RUN domain superfamily;	-		67	91	43	56	55	32	45	33	83	101	49	64	89	115	42	100	162	142	63	88	98	83	84	138	30	44	53	87	102		2.36409	2.58797	1.09844	1.75634	1.83111	2.36504	0.80463	0.95852	1.3782	2.40498	1.35947	1.20325	0.91337	1.82925
	AgB02_g266	K18932:53:ZDHHC: palmitoyltransferase [EC:2.3.1.225]	IPR001594:Palmitoyltransferase, DHHC domain;	-		0	3	1	0	2	4	1	3	1	1	2	0	0	1	1	6	3	4	2	2	4	2	4	3	1	1	4	0	2		0	0.00751	0.00873	0.01861	0.01389	0.03223	0.00895	0.00727	0	0.02647	0.01055	0.00893	0.02772	0.00736
	AgB02_g267	K14686:69:SLC31A1: solute carrier family 31 (copper transporter), member 1	IPR007274:Ctr copper transporter;	molecular_function:GO:0005375:copper ion transmembrane transporter activity|cellular_component:GO:0016021:integral component of membrane|biological_process:GO:0035434:copper ion transmembrane transport;		0	0	0	0	0	0	0	0	0	0	0	0	0	0	0	0	0	0	0	0	0	0	0	0	0	0	0	0	0		0	0	0	0	0	0	0	0	0	0	0	0	0	0
	AgB02_g268	-	-	-		1	3	3	0	2	0	0	0	1	0	1	0	0	0	3	1	2	1	1	1	4	0	1	2	0	0	0	0	2		0	0	1.46183	0.51941	0.38768	1.79853	0	0	0.38325	1.47719	1.76713	0	0	0.41062
	AgB02_g269	K20042:449:FCHO: F-BAR domain only protein	IPR001060:FCH domain;IPR018808:Muniscin C-terminal;IPR027267:AH/BAR domain superfamily;IPR028565:Mu homology domain;IPR031160:F-BAR domain;IPR036168:AP-2 complex subunit mu, C-terminal superfamily;	-		77	50	43	58	69	57	38	35	62	91	79	65	70	75	52	89	81	70	43	59	55	66	66	74	23	26	60	56	62		1.2484	1.1332	0.91309	0.80486	0.82426	0.89116	0.41417	0.38028	1.06344	0.8872	0.91275	0.6822	0.6504	0.91742
	AgB02_g270	-	-	-		0	1	0	1	0	0	0	2	2	0	1	2	2	0	1	4	1	0	0	1	4	1	1	4	3	0	0	2	0		0.05	0	0.02462	0	0.01959	0.09086	0.07573	0	0	0.02487	0	0	0.0521	0.04149
	AgB02_g271	-	-	-		6	5	11	11	7	8	11	3	9	10	4	7	7	5	11	5	6	4	7	9	5	4	5	6	9	3	3	5	5		0.29451	0.17822	0.45568	0.3091	0.29663	0.19112	0.38234	0.10352	0.19549	0.2093	0.55084	0.46588	0.13152	0.31417
	AgB02_g272	-	-	-		78	54	47	39	104	92	107	134	142	84	120	149	60	70	102	102	77	84	93	106	103	53	68	103	74	114	92	81	80		14.9429	14.7696	25.0114	24.3086	20.6798	23.3055	18.6086	23.2843	15.0432	13.3805	13.9318	26.8247	34.7732	29.3421
	AgB02_g273	-	-	-		67	37	26	30	36	17	33	68	64	54	69	49	44	36	35	75	65	58	27	52	80	40	74	78	29	44	73	54	66		1.99589	1.38348	1.56317	1.28541	1.84776	3.29696	1.32826	1.63686	2.35355	1.66987	1.40374	1.50684	3.21403	2.40871
	AgB02_g274	-	IPR000971:Globin;IPR009050:Globin-like superfamily;IPR012292:Globin/Protoglobin;	molecular_function:GO:0019825:oxygen binding|molecular_function:GO:0020037:heme binding;molecular_function:GO:0020037:heme binding;		0	0	0	0	0	0	0	0	0	0	0	0	0	0	0	0	0	0	0	0	0	0	0	0	0	0	0	0	0		0	0	0	0	0	0	0	0	0	0	0	0	0	0
	AgB02_g275	K02154:889:ATPeV0A: V-type H+-transporting ATPase subunit a	IPR002490:V-type ATPase, V0 complex, 116kDa subunit family;IPR026028:ATPase, V0 complex, subunit 116kDa, eukaryotic;	cellular_component:GO:0000220:vacuolar proton-transporting V-type ATPase, V0 domain;molecular_function:GO:0015078:proton transmembrane transporter activity|biological_process:GO:0015991:proton transmembrane transport|cellular_component:GO:0033179:proton-transporting V-type ATPase, V0 domain;		489	327	317	283	282	294	396	396	456	378	340	331	396	434	402	460	371	284	400	462	438	316	297	384	434	428	308	304	248		9.95704	9.2451	9.95213	10.5558	9.09985	10.0057	11.0185	8.8258	9.52156	8.18048	9.48686	10.023	10.375	9.51306
	AgB02_g276	K04409:328:PAK1: p21-activated kinase 1 [EC:2.7.11.1]	IPR000095:CRIB domain;IPR000719:Protein kinase domain;IPR008271:Serine/threonine-protein kinase, active site;IPR011009:Protein kinase-like domain superfamily;IPR017441:Protein kinase, ATP binding site;IPR036936:CRIB domain superfamily;	molecular_function:GO:0004672:protein kinase activity|molecular_function:GO:0005524:ATP binding|biological_process:GO:0006468:protein phosphorylation;molecular_function:GO:0004672:protein kinase activity|biological_process:GO:0006468:protein phosphorylation;molecular_function:GO:0005524:ATP binding;		9	4	5	1	11	7	1	5	8	3	12	10	7	8	4	15	7	8	7	6	1	7	11	8	0	9	5	9	4		0.20154	0.19514	0.11339	0.21152	0.13532	0.02616	0	0.21251	0.20067	0.11458	0.17134	0.02898	0.15	0.19111
	AgB02_g278	-	-	-		0	0	0	0	0	0	0	0	0	0	0	0	0	0	0	0	0	0	0	0	0	1	1	0	0	0	0	0	0		0	0	0	0	0	0	0	0	0	0	0	0	0	0
	AgB02_g279	K12160:111:SUMO: small ubiquitin-related modifier	IPR000626:Ubiquitin domain;IPR022617:Rad60/SUMO-like domain;IPR029071:Ubiquitin-like domain superfamily;IPR033950:Sumo domain;	molecular_function:GO:0005515:protein binding;biological_process:GO:0016925:protein sumoylation;		3	0	0	0	0	0	0	0	0	0	0	0	0	0	0	2	0	0	4	0	0	2	3	0	1	0	0	0	0		0	0	0	0.20106	0	0	0.04836	0	0.11127	0	0	0	0	0
	AgB02_g280	-	-	-		0	0	0	0	0	0	0	0	0	0	0	0	0	0	0	0	0	0	0	0	0	0	0	0	0	0	0	0	0		0	0	0	0	0	0	0	0	0	0	0	0	0	0
	AgB02_g281	-	-	-		0	0	0	0	0	0	0	0	0	0	0	0	0	0	0	0	0	0	0	0	0	0	0	0	0	0	0	0	0		0	0	0	0	0	0	0	0	0	0	0	0	0	0
	AgB02_g283	-	-	-		0	0	0	0	0	0	0	0	0	0	0	0	0	0	0	0	0	0	0	0	0	0	0	0	0	0	0	0	0		0	0	0	0	0	0	0	0	0	0	0	0	0	0
	AgB02_g284	-	IPR032675:Leucine-rich repeat domain superfamily;	-		0	0	0	0	0	0	0	0	0	0	0	0	0	0	0	0	0	0	0	0	0	0	0	0	0	0	0	0	0		0	0	0	0	0	0	0	0	0	0	0	0	0	0
	AgB02_g285	-	-	-		0	0	0	0	1	0	0	0	0	0	2	0	0	0	0	0	0	0	0	1	0	0	0	0	0	0	0	0	0		0	0	0	0	0.00482	0	0	0	0	0	0	0	0	0
	AgB02_g286	K03253:537:EIF3B: translation initiation factor 3 subunit B	IPR011400:Eukaryotic translation initiation factor 3 subunit B;IPR012677:Nucleotide-binding alpha-beta plait domain superfamily;IPR013979:Translation initiation factor, beta propellor-like domain;IPR015943:WD40/YVTN repeat-like-containing domain superfamily;IPR034363:eIF3B, RNA recognition motif;IPR035979:RNA-binding domain superfamily;	molecular_function:GO:0003676:nucleic acid binding;molecular_function:GO:0003723:RNA binding|molecular_function:GO:0003743:translation initiation factor activity|cellular_component:GO:0005852:eukaryotic translation initiation factor 3 complex|biological_process:GO:0006413:translational initiation|molecular_function:GO:0031369:translation initiation factor binding;molecular_function:GO:0005515:pro…		0	0	0	0	0	0	0	0	0	0	0	0	0	0	0	0	0	0	0	0	0	0	0	0	0	0	0	0	0		0	0	0	0	0	0	0	0	0	0	0	0	0	0
	AgB02_g288	K17095:406:ANXA7_11: annexin A7/11	IPR001464:Annexin;IPR018252:Annexin repeat, conserved site;IPR018502:Annexin repeat;IPR037104:Annexin superfamily;	molecular_function:GO:0005509:calcium ion binding|molecular_function:GO:0005544:calcium-dependent phospholipid binding;		2910	2396	2024	2143	2158	1653	1738	2084	2592	2528	2132	2116	2511	2518	1785	2658	2495	1829	1534	2209	2316	1953	2117	2598	1749	2465	2105	1797	1738		103.641	88.05	72.5404	66.4518	71.4232	86.8488	72.8912	83.4408	93.013	98.3941	99.4317	72.2114	89.6275	88.765
	AgB02_g289	K17555:69:PPP1R14B: protein phosphatase 1 regulatory subunit 14B	IPR008025:CPI-17;IPR036658:CPI-17 superfamily;	cellular_component:GO:0005737:cytoplasm|biological_process:GO:0042325:regulation of phosphorylation;		209	206	157	146	220	192	185	178	267	214	172	198	218	228	217	277	208	196	190	272	230	183	190	165	227	243	188	155	160		13.2212	11.7149	12.9578	12.0938	12.9224	12.6731	13.9008	12.0864	9.81581	12.4302	11.333	11.2942	11.2485	13.4353
	AgB02_g291	-	IPR019178:Phosphatidylinositol 4,5-bisphosphate 4-phosphatase;	molecular_function:GO:0034597:phosphatidylinositol-4,5-bisphosphate 4-phosphatase activity|biological_process:GO:0046856:phosphatidylinositol dephosphorylation;		27	27	16	41	21	33	18	10	37	38	35	23	18	23	11	44	43	42	21	30	33	36	48	75	31	34	29	36	26		0.47895	0.51849	0.28818	0.58646	0.62532	0.79776	0.83288	0.74195	0.55635	0.71479	0.50672	0.48213	0.27725	0.81685
	AgB02_g292	-	-	-		4	3	0	1	0	6	4	5	6	5	6	0	8	2	5	0	2	1	3	3	1	4	3	1	2	4	1	1	1		1.52315	0.3226	0.9373	0.59947	0.44744	0.17298	0.38449	0.62458	0.58976	0.56829	0	0.76662	0.99193	0.94782
	AgB02_g293	K17770:145:TOM20: mitochondrial import receptor subunit TOM20	IPR002056:Protein import receptor MAS20;IPR022422:Protein import receptor MAS20, metazoan;IPR023392:Mitochondrial outer membrane translocase complex, Tom20 domain superfamily;	cellular_component:GO:0005742:mitochondrial outer membrane translocase complex|biological_process:GO:0006605:protein targeting|biological_process:GO:0006886:intracellular protein transport;		34	20	18	30	26	16	24	26	34	24	27	19	14	25	20	28	25	17	13	25	17	17	20	25	14	17	19	14	22		0.68431	1.03526	0.96252	0.6669	0.95724	0.75494	0.69096	0.68147	1.28697	0.97264	1.04719	1.18088	1.3242	1.37887
	AgB02_g294	-	-	-		92	100	71	75	97	51	61	70	121	117	66	79	106	137	100	93	136	105	88	102	107	72	73	116	69	70	49	71	81		12.5133	13.7017	11.6231	10.9029	9.43244	11.476	8.2246	6.77703	8.41044	11.7453	9.97592	7.24879	8.61036	11.8515
	AgB02_g295	-	-	-		26	6	8	19	22	18	13	14	25	12	22	20	20	27	12	48	34	28	22	42	32	25	31	34	15	24	35	30	25		0.50718	0.58007	0.29962	0.58553	0.83432	0.73725	0.38408	0.49913	0.51058	0.15138	0.24146	0.33185	0.36992	0.526
	AgB02_g296	-	IPR000917:Sulfatase, N-terminal;IPR017849:Alkaline phosphatase-like, alpha/beta/alpha;IPR017850:Alkaline-phosphatase-like, core domain superfamily;IPR024607:Sulfatase, conserved site;	molecular_function:GO:0003824:catalytic activity|biological_process:GO:0008152:metabolic process;biological_process:GO:0008152:metabolic process|molecular_function:GO:0008484:sulfuric ester hydrolase activity;		466	423	289	273	338	268	365	323	500	344	387	336	470	523	413	602	467	421	534	933	915	490	548	840	311	510	528	542	458		27.0087	25.4622	23.3675	32.2064	41.9996	47.7712	18.0454	24.0354	20.7375	24.1848	19.7666	21.1139	19.3404	23.8395
	AgB02_g297	-	-	-		2	3	4	2	3	9	1	2	15	2	5	2	4	5	9	2	6	4	8	3	9	1	3	2	4	5	0	7	3		0.32303	0.34209	0.71562	0.67806	0.18979	0.66034	0.32617	0.33116	0.12508	0.24105	0.38448	0.08129	0.1683	1.00507
	AgB02_g298	-	-	-		49	26	34	42	43	22	41	17	40	34	38	19	41	25	30	45	37	32	26	45	30	35	58	62	43	28	46	39	48		3.10638	1.60471	2.23793	2.06746	2.67079	2.06505	3.28956	1.73982	2.87495	1.95992	3.06603	3.12697	1.34207	2.51449
	AgB02_g299	-	-	-		1	3	1	0	1	2	2	1	0	1	4	1	1	1	1	2	4	2	1	0	5	0	3	2	2	4	2	1	3		0.27042	0.2291	0.26625	0.28381	0	1.22842	0.54609	0.8871	0.20941	0.80715	0.32186	0.54442	0.28177	0
	AgB02_g300	-	-	-		0	0	0	0	0	0	0	0	0	0	0	0	0	0	1	1	1	0	0	0	1	0	0	0	0	0	0	1	0		0	0	0.246	0	0	0.227	0	0	0	0	0	0	0	0
	AgB02_g301	-	IPR006671:Cyclin, N-terminal;IPR036915:Cyclin-like superfamily;	-		12	13	9	11	6	6	5	2	11	11	15	9	5	7	17	18	22	9	7	20	20	9	18	23	9	10	22	5	14		0.09058	0.10744	0.30324	0.1331	0.28384	0.32919	0.16464	0.14858	0.16836	0.23433	0.19407	0.09118	0.03775	0.16535
	AgB02_g302	-	-	-		0	0	0	0	0	0	0	0	0	0	0	0	0	0	0	0	0	0	0	0	0	0	0	0	0	0	0	0	0		0	0	0	0	0	0	0	0	0	0	0	0	0	0
	AgB02_g303	K00485:513:FMO: dimethylaniline monooxygenase (N-oxide forming) [EC:1.14.13.8]	IPR000960:Flavin monooxygenase FMO;IPR002257:Flavin monooxygenase (FMO) 5;IPR020946:Flavin monooxygenase-like;IPR036188:FAD/NAD(P)-binding domain superfamily;	molecular_function:GO:0004499:N,N-dimethylaniline monooxygenase activity|molecular_function:GO:0050660:flavin adenine dinucleotide binding|molecular_function:GO:0050661:NADP binding|biological_process:GO:0055114:oxidation-reduction process;molecular_function:GO:0004499:N,N-dimethylaniline monooxygenase activity|biological_process:GO:0055114:oxidation-reduction process;		855	729	604	945	1102	1014	726	771	1088	1226	1132	1026	725	741	691	1281	1245	1061	830	1175	1033	1043	1121	1139	900	1202	1097	1187	961		23.2111	20.0984	21.7816	27.8888	29.4681	30.0466	29.0937	31.56	21.1976	23.221	23.0156	23.3971	25.7198	28.9005
	AgB02_g304	-	-	-		5	1	2	5	6	2	4	0	2	0	2	3	2	5	3	2	7	3	5	6	10	4	7	4	2	5	10	9	2		0.21521	0.45581	0.31783	0.56466	0.50574	0.9776	0.2173	0.44123	0.41664	0.10706	0.25614	0.43326	0	0.17856
	AgB02_g305	K00485:109:FMO: dimethylaniline monooxygenase (N-oxide forming) [EC:1.14.13.8]	IPR020946:Flavin monooxygenase-like;	molecular_function:GO:0004499:N,N-dimethylaniline monooxygenase activity|molecular_function:GO:0050660:flavin adenine dinucleotide binding|molecular_function:GO:0050661:NADP binding|biological_process:GO:0055114:oxidation-reduction process;		15	31	18	17	25	20	12	18	21	22	26	25	25	21	29	43	39	59	17	33	24	25	32	24	20	35	25	28	19		1.68569	1.19962	1.92527	1.20305	1.74305	1.47024	1.36166	1.93545	0.78324	2.07968	1.44457	0.8145	1.26464	1.17484
	AgB02_g306	K04922:238:KCNK13: potassium channel subfamily K member 13	IPR003280:Two pore domain potassium channel;IPR005410:Two pore domain potassium channel, THIK;IPR013099:Potassium channel domain;	molecular_function:GO:0005267:potassium channel activity|cellular_component:GO:0016020:membrane|biological_process:GO:0071805:potassium ion transmembrane transport;molecular_function:GO:0005267:potassium channel activity|cellular_component:GO:0016021:integral component of membrane|biological_process:GO:0071805:potassium ion transmembrane transport;		0	0	0	0	0	0	1	0	0	2	0	0	1	0	1	0	0	0	0	0	0	0	2	0	0	0	0	1	3		0.09879	0	0.09727	0	0	0	0	0	0	0	0	0.09945	0	0
	AgB02_g307	K23326:290:CCNK: cyclin K	IPR006671:Cyclin, N-terminal;IPR013763:Cyclin-like;IPR036915:Cyclin-like superfamily;	-		4	7	10	6	8	5	8	9	15	5	9	8	2	16	16	15	18	13	8	7	14	17	12	17	11	11	8	11	9		0.08401	0.56938	0.66172	0.35268	0.23033	0.53428	0.46654	0.37894	0.13011	0.29255	0.49995	0.33827	0.39391	0.52277
	AgB02_g308	-	-	-		8	12	6	6	6	5	6	4	6	6	7	7	8	6	13	26	10	11	10	15	9	13	20	17	7	7	22	10	6		0.25318	0.16087	0.40508	0.33215	0.37187	0.25878	0.22369	0.18168	0.19606	0.37785	0.22601	0.19115	0.1319	0.15755
	AgB02_g309	K11800:275:DCAF5: DDB1- and CUL4-associated factor 5	IPR001680:WD40 repeat;IPR015943:WD40/YVTN repeat-like-containing domain superfamily;IPR017986:WD40-repeat-containing domain;IPR036322:WD40-repeat-containing domain superfamily;	molecular_function:GO:0005515:protein binding;		7	7	5	7	10	12	7	3	3	9	4	6	11	5	11	7	8	20	14	15	8	2	6	21	3	1	3	3	7		0.38134	0.14685	0.37547	0.50939	0.40735	0.25197	0.10501	0.02843	0.18793	0.24144	0.20631	0.24428	0.10837	0.08629
	AgB02_g310	-	-	-		1	0	0	0	0	0	0	0	0	0	0	0	0	0	0	0	0	0	0	0	0	0	0	0	0	0	0	0	0		0	0	0	0	0	0	0	0	0.24911	0	0	0	0	0
	AgB02_g311	K01958:1607:PC: pyruvate carboxylase [EC:6.4.1.1]	IPR000089:Biotin/lipoyl attachment;IPR000891:Pyruvate carboxyltransferase;IPR003379:Carboxylase, conserved domain;IPR005479:Carbamoyl-phosphate synthetase large subunit-like, ATP-binding domain;IPR005481:Biotin carboxylase-like, N-terminal domain;IPR005482:Biotin carboxylase, C-terminal;IPR005930:Pyruvate carboxylase;IPR011053:Single hybrid motif;IPR011054:Rudiment single hybrid motif;IPR011761:A…	molecular_function:GO:0003824:catalytic activity;molecular_function:GO:0004736:pyruvate carboxylase activity|molecular_function:GO:0005524:ATP binding|biological_process:GO:0006090:pyruvate metabolic process|biological_process:GO:0006094:gluconeogenesis|molecular_function:GO:0009374:biotin binding;molecular_function:GO:0005524:ATP binding;molecular_function:GO:0005524:ATP binding|molecular_functi…		45	47	25	43	52	21	32	37	35	74	44	37	25	40	29	42	39	39	17	36	42	36	45	80	37	26	19	21	45		0.75513	1.0236	0.86245	0.53892	0.85181	1.15258	1.12845	0.64407	1.05259	1.41246	0.89878	0.97298	1.16451	0.87715
	AgB02_g312	K11140:215:ANPEP: aminopeptidase N [EC:3.4.11.2]	IPR014782:Peptidase M1, membrane alanine aminopeptidase, N-terminal;IPR034016:Aminopeptidase N-type;	molecular_function:GO:0008237:metallopeptidase activity|molecular_function:GO:0008270:zinc ion binding;		11	4	3	3	7	2	5	2	2	5	5	5	5	2	2	5	3	9	10	11	8	2	8	1	2	8	6	1	4		0.31837	0.10789	0.12539	0.66828	0.54867	0.4628	0.12859	0.41776	0.5424	0.25341	0.22736	0.32048	0.13269	0.10566
	AgB02_g313	-	IPR001466:Beta-lactamase-related;IPR012338:Beta-lactamase/transpeptidase-like;	-		0	2	0	0	0	2	0	0	1	0	2	0	0	0	0	0	0	1	0	1	0	0	1	0	0	0	1	0	0		0	0	0	0	0.03069	0	0	0	0	0.07796	0	0	0	0.03251
	AgB02_g314	-	IPR012338:Beta-lactamase/transpeptidase-like;	-		0	0	0	0	0	0	0	0	0	0	0	0	0	0	0	0	0	0	0	0	0	0	0	0	0	0	0	0	0		0	0	0	0	0	0	0	0	0	0	0	0	0	0
	AgB02_g315	-	-	-		0	0	0	0	0	0	0	0	0	0	0	0	0	0	0	0	1	0	0	0	0	0	0	0	0	0	4	0	0		0	0	0	0	0	0	0	0	0	0	0	0	0	0
	AgB02_g316	K08824:460:CDKL: cyclin-dependent kinase-like [EC:2.7.11.22]	IPR000719:Protein kinase domain;IPR008271:Serine/threonine-protein kinase, active site;IPR011009:Protein kinase-like domain superfamily;IPR017441:Protein kinase, ATP binding site;	molecular_function:GO:0004672:protein kinase activity|molecular_function:GO:0005524:ATP binding|biological_process:GO:0006468:protein phosphorylation;molecular_function:GO:0004672:protein kinase activity|biological_process:GO:0006468:protein phosphorylation;molecular_function:GO:0005524:ATP binding;		3	3	2	0	5	7	1	8	3	5	9	3	5	9	8	3	7	4	3	7	1	3	1	12	4	10	11	4	4		0.26012	0.39668	0.40978	0.1638	0.28528	0.04727	0.21012	0.42666	0.12086	0.15528	0.12384	0.05237	0.43367	0.12949
	AgB02_g317	K04460:690:PPP5C: serine/threonine-protein phosphatase 5 [EC:3.1.3.16]	IPR004843:Calcineurin-like phosphoesterase domain, ApaH type;IPR006186:Serine/threonine-specific protein phosphatase/bis(5-nucleosyl)-tetraphosphatase;IPR011990:Tetratricopeptide-like helical domain superfamily;IPR013026:Tetratricopeptide repeat-containing domain;IPR013235:PPP domain;IPR019734:Tetratricopeptide repeat;IPR029052:Metallo-dependent phosphatase-like;	molecular_function:GO:0005515:protein binding;molecular_function:GO:0016787:hydrolase activity;		45	16	30	21	21	26	33	40	37	32	37	21	17	26	30	45	27	32	22	29	38	32	26	39	26	37	37	14	14		0.42413	0.54956	0.73694	0.57606	0.56677	0.86134	0.65498	0.75706	0.86942	0.39716	0.89085	0.82878	1.03985	0.76591
	AgB02_g318	-	IPR008166:Glycosyltransferase family 92;	-		611	446	412	342	452	391	281	387	484	448	430	287	455	502	455	653	425	386	378	634	473	414	351	562	465	580	329	409	363		23.7513	22.2007	23.3853	20.7092	25.9252	22.4324	24.5091	24.8301	24.6991	23.1636	25.5977	14.7656	21.0496	20.9624
	AgB02_g319	-	-	-		16	17	10	7	11	23	13	10	13	13	25	8	6	10	16	21	20	7	16	16	15	14	3	20	22	13	23	4	15		0.29505	0.41661	0.77467	0.82577	0.61634	0.67015	1.09236	0.52428	0.6093	0.83174	0.58529	0.64351	0.51239	0.53041
	AgB02_g320	-	-	-		3	3	2	0	1	1	0	0	1	3	4	1	0	0	5	0	1	1	0	0	1	0	0	2	0	0	1	3	2		0	0	0.12633	0	0	0.02331	0	0	0.05962	0.0766	0.06109	0	0	0.02129
	AgB02_g321	-	IPR026673:SPEC3/Stum;	-		27	18	18	13	10	10	12	19	23	15	19	17	14	20	11	22	16	15	11	15	10	13	20	25	25	24	13	19	14		0.15337	0.18562	0.11865	0.12647	0.12872	0.09953	0.27653	0.21562	0.22905	0.19619	0.2347	0.13233	0.21688	0.20905
	AgB02_g322	-	-	-		2	1	1	0	2	2	1	2	2	2	0	2	0	2	2	2	1	1	1	3	0	0	1	3	0	0	1	2	0		0	0.22079	0.25659	0.13676	0.30622	0	0	0	0.20181	0.12964	0.15509	0.13117	0.27155	0.21623
	AgB02_g323	-	IPR000996:Clathrin light chain;	molecular_function:GO:0005198:structural molecule activity|biological_process:GO:0006886:intracellular protein transport|biological_process:GO:0016192:vesicle-mediated transport|cellular_component:GO:0030130:clathrin coat of trans-Golgi network vesicle|cellular_component:GO:0030132:clathrin coat of coated pit;		45	34	49	41	44	29	38	32	32	58	32	39	48	52	42	41	34	26	35	51	46	31	21	58	41	47	38	39	40		10.294	9.44783	8.86841	7.87779	8.5678	8.96269	8.87819	8.26637	7.4734	7.25465	12.5074	8.20341	7.1507	5.69393
	AgB02_g324	-	IPR009686:Senescence/spartin-associated;	-		2	1	0	0	2	0	2	0	7	2	4	0	0	2	3	3	4	9	3	9	5	5	3	6	3	3	1	2	2		0	0.01517	0.02645	0.02819	0.06312	0.04067	0.02712	0.02203	0.01387	0.00891	0	0.01803	0	0.052
	AgB02_g325	-	IPR002656:Acyltransferase 3;	molecular_function:GO:0016747:transferase activity, transferring acyl groups other than amino-acyl groups;		5	3	2	1	3	0	3	4	5	3	4	4	2	0	5	7	4	12	1	11	2	4	4	8	1	5	14	9	7		0.01323	0	0.03256	0.00694	0.05699	0.01202	0.00668	0.02712	0.02561	0.01974	0.01574	0.01997	0.02757	0.02744
	AgB02_g326	-	IPR002656:Acyltransferase 3;	molecular_function:GO:0016747:transferase activity, transferring acyl groups other than amino-acyl groups;		0	0	0	0	0	1	0	0	0	1	2	1	0	0	0	0	0	0	0	0	0	0	0	1	0	0	0	0	0		0	0	0	0	0	0	0	0	0	0	0	0	0	0
	AgB02_g327	-	IPR002656:Acyltransferase 3;	molecular_function:GO:0016747:transferase activity, transferring acyl groups other than amino-acyl groups;		0	0	1	0	0	0	0	0	0	1	0	0	0	0	0	1	0	0	0	1	0	0	0	1	0	0	1	0	0		0	0	0	0	0.04095	0	0	0	0	0	0.06221	0	0	0
	AgB02_g328	-	IPR002656:Acyltransferase 3;	molecular_function:GO:0016747:transferase activity, transferring acyl groups other than amino-acyl groups;		0	0	0	1	1	1	2	1	1	1	0	1	2	0	3	1	0	1	2	4	1	0	0	1	0	0	0	0	0		0.09375	0	0.13846	0.0984	0.14688	0.04259	0	0	0	0	0	0.09437	0.04884	0.03889
	AgB02_g329	K19366:265:SPG20: spartin	IPR009686:Senescence/spartin-associated;IPR024758:Inheritance of peroxisomes protein 1;	cellular_component:GO:0005780:extrinsic component of intraperoxisomal membrane|biological_process:GO:0045033:peroxisome inheritance;		19	18	9	10	14	9	18	28	12	18	9	16	13	13	24	26	21	19	15	23	17	27	29	34	29	26	26	25	25		0.2398	0.20315	0.43588	0.29039	0.33234	0.28489	0.54012	0.39332	0.2714	0.33034	0.19759	0.33422	0.53816	0.18365
	AgB02_g330	K05546:461:GANAB: mannosyl-oligosaccharide alpha-1,3-glucosidase [EC:3.2.1.207]	IPR000322:Glycoside hydrolase family 31;IPR011013:Galactose mutarotase-like domain superfamily;IPR017853:Glycoside hydrolase superfamily;IPR025887:Glycoside hydrolase family 31, N-terminal domain;	molecular_function:GO:0003824:catalytic activity|biological_process:GO:0005975:carbohydrate metabolic process|molecular_function:GO:0030246:carbohydrate binding;molecular_function:GO:0004553:hydrolase activity, hydrolyzing O-glycosyl compounds|biological_process:GO:0005975:carbohydrate metabolic process;		83	55	52	50	68	54	66	38	75	66	95	57	105	110	104	144	150	145	79	94	119	90	89	138	67	89	89	97	97		1.07222	0.95164	1.04564	0.84667	0.75193	1.10403	0.69082	0.74535	0.65635	0.55879	0.63201	0.67843	0.40433	0.63544
	AgB02_g331	K11253:141:H3: histone H3	IPR000164:Histone H3/CENP-A;IPR007125:Histone H2A/H2B/H3;IPR009072:Histone-fold;	cellular_component:GO:0000786:nucleosome|molecular_function:GO:0003677:DNA binding;molecular_function:GO:0003677:DNA binding;molecular_function:GO:0046982:protein heterodimerization activity;		52	43	38	30	29	36	47	38	58	52	53	47	53	88	71	73	50	61	68	103	101	67	72	82	71	78	79	72	57		2.41621	3.39882	3.18693	3.25359	3.67835	4.1833	3.26826	2.91628	1.83581	1.9504	2.06191	2.15688	1.80509	2.19385
	AgB02_g332	K11153:149:RDH12: retinol dehydrogenase 12 [EC:1.1.1.300]	IPR002347:Short-chain dehydrogenase/reductase SDR;IPR036291:NAD(P)-binding domain superfamily;	-		60	50	46	70	85	79	36	49	67	126	132	78	41	29	47	64	54	31	44	72	62	99	79	161	59	39	71	100	76		1.98831	1.19148	2.24416	2.23949	2.73521	2.73169	2.88903	1.5511	2.25329	2.4125	2.65514	1.75741	2.47602	2.69585
	AgB02_g333	-	-	-		1	2	0	4	0	4	1	1	2	0	5	2	1	0	3	3	2	3	5	3	10	3	4	17	6	4	2	8	6		0.02528	0	0.07466	0.13264	0.0594	0.22964	0.15313	0.08292	0.01957	0.0503	0	0.02544	0.02634	0.04194
	AgB02_g334	K04512:211:DAAM: dishevelled associated activator of morphogenesis	IPR015425:Formin, FH2 domain;	-		20	13	11	13	17	13	17	30	24	19	29	17	15	29	55	40	38	39	26	27	19	22	21	37	17	29	29	18	19		0.60066	0.98383	2.16848	1.09271	0.84695	0.69124	0.68736	0.95238	0.6202	0.51794	0.52427	0.68526	1.25174	0.79739
	AgB02_g335	K04512:274:DAAM: dishevelled associated activator of morphogenesis	IPR010472:Formin, FH3 domain;IPR010473:Formin, GTPase-binding domain;IPR011989:Armadillo-like helical;IPR014768:Rho GTPase-binding/formin homology 3 (GBD/FH3) domain;IPR016024:Armadillo-type fold;	molecular_function:GO:0003779:actin binding|biological_process:GO:0016043:cellular component organization;molecular_function:GO:0003779:actin binding|molecular_function:GO:0017048:Rho GTPase binding|biological_process:GO:0030036:actin cytoskeleton organization;molecular_function:GO:0005488:binding;		0	1	0	1	1	0	1	1	0	0	2	1	0	0	2	5	12	5	3	2	0	2	1	2	0	0	5	0	0		0	0	0.12622	0.20181	0.10042	0	0	0	0	0.06377	0	0.06452	0.06679	0
	AgB02_g336	K10798:424:PARP: poly [ADP-ribose] polymerase [EC:2.4.2.30]	IPR004102:Poly(ADP-ribose) polymerase, regulatory domain;IPR012317:Poly(ADP-ribose) polymerase, catalytic domain;IPR036616:Poly(ADP-ribose) polymerase, regulatory domain superfamily;	molecular_function:GO:0003950:NAD+ ADP-ribosyltransferase activity;molecular_function:GO:0003950:NAD+ ADP-ribosyltransferase activity|biological_process:GO:0006471:protein ADP-ribosylation;		8	8	3	6	10	5	3	5	7	7	10	5	6	11	6	20	6	8	8	3	9	5	4	22	8	7	2	9	3		0.26208	0.40707	0.25804	0.36675	0.10265	0.35716	0.35284	0.25076	0.27061	0.34767	0.15597	0.13191	0.22757	0.25369
	AgB02_g337	K10798:233:PARP: poly [ADP-ribose] polymerase [EC:2.4.2.30]	IPR001510:Zinc finger, PARP-type;IPR012982:PADR1 domain;IPR036957:Zinc finger, PARP-type superfamily;IPR038650:PADR1 domain superfamily;	molecular_function:GO:0003677:DNA binding|molecular_function:GO:0008270:zinc ion binding;		1	5	0	0	2	5	1	1	2	2	8	4	2	0	2	3	5	1	3	1	2	1	0	6	4	1	0	7	2		0.089	0	0.08763	0.14011	0.03486	0.08086	0.17972	0.03649	0.03446	0.22137	0	0.04479	0.04637	0.07384
	AgB02_g338	-	-	-		0	0	0	0	0	1	0	0	0	0	1	2	0	0	0	0	1	0	0	2	0	0	0	0	0	0	0	0	0		0	0	0	0	0.59293	0	0	0	0	0	0	0	0	0
	AgB02_g339	K11274:323:WDHD1: chromosome transmission fidelity protein 4	IPR001680:WD40 repeat;IPR015943:WD40/YVTN repeat-like-containing domain superfamily;IPR022100:Minichromosome loss protein Mcl1, middle region;IPR036910:High mobility group box domain superfamily;	molecular_function:GO:0005515:protein binding;		9	8	2	3	7	17	9	7	11	6	14	10	9	8	18	15	29	16	18	26	16	22	22	52	19	28	13	18	14		0.32645	0.24584	0.64283	0.68523	0.73876	0.52727	0.69586	0.83292	0.2528	0.28871	0.08634	0.32861	0.26456	0.33104
	AgB02_g340	-	-	-		1651	923	910	803	1079	1603	1749	1535	2113	1737	1796	1172	1710	2056	1443	1517	1314	1271	1407	1497	1725	1194	1181	1660	1415	1897	1022	1099	880		45.7688	46.6212	38.0273	39.5241	31.3872	41.9471	38.241	41.6405	34.2204	24.5794	28.9897	47.123	42.8094	46.9238
	AgB02_g341	K01581:354:E4.1.1.17: ornithine decarboxylase [EC:4.1.1.17]	IPR000183:Ornithine/DAP/Arg decarboxylase;IPR002433:Ornithine decarboxylase;IPR009006:Alanine racemase/group IV decarboxylase, C-terminal;IPR022643:Orn/DAP/Arg decarboxylase 2, C-terminal;IPR022644:Orn/DAP/Arg decarboxylase 2, N-terminal;IPR022653:Orn/DAP/Arg decarboxylase 2, pyridoxal-phosphate binding site;IPR029066:PLP-binding barrel;	molecular_function:GO:0003824:catalytic activity;biological_process:GO:0006596:polyamine biosynthetic process;		62	66	50	38	51	74	36	46	49	66	70	37	80	73	46	67	65	33	52	90	93	66	60	93	54	68	63	55	56		2.85878	2.21004	1.61846	1.95024	2.51936	3.01934	1.94842	1.99285	1.71572	2.34655	2.12661	1.29498	1.71279	1.4528
	AgB02_g342	K17420:156:MRPL39: large subunit ribosomal protein L39	IPR018163:Threonyl/alanyl tRNA synthetase, class II-like, putative editing domain superfamily;	molecular_function:GO:0000166:nucleotide binding;		10	17	9	9	7	25	6	8	18	21	20	10	7	14	22	15	10	14	5	14	12	11	13	23	0	6	6	7	8		0.17836	0.30222	0.55192	0.13371	0.27944	0.27779	0	0.12538	0.19732	0.43097	0.27294	0.15389	0.2124	0.38053
	AgB02_g343	-	IPR029153:Chondroitin proteoglycan 4;	-		6	7	0	2	0	9	1	4	1	1	10	4	2	0	3	4	5	2	4	2	4	2	7	15	2	1	3	4	1		0.10757	0	0.15886	0.22579	0.08426	0.19545	0.10861	0.04411	0.24989	0.37457	0	0.05414	0.22416	0.04462
	AgB02_g344	K16747:526:BBS2: Bardet-Biedl syndrome 2 protein	IPR015943:WD40/YVTN repeat-like-containing domain superfamily;IPR016616:Bardet-Biedl syndrome 2 protein;IPR029333:Ciliary BBSome complex subunit 2, C-terminal domain;IPR029429:Ciliary BBSome complex subunit 2, middle region;IPR029430:Ciliary BBSome complex subunit 2, N-terminal;IPR036322:WD40-repeat-containing domain superfamily;	molecular_function:GO:0005515:protein binding;cellular_component:GO:0034464:BBSome|biological_process:GO:1905515:non-motile cilium assembly;		30	23	26	23	20	22	26	33	55	25	33	30	40	47	36	46	26	38	32	60	37	38	32	36	45	61	49	31	49		1.4591	1.45248	1.29295	1.2251	1.71449	1.22621	1.65744	1.82487	0.84744	0.83474	1.12883	0.9547	1.25429	1.6646
	AgB02_g345	K08136:89:SPOCK: sparc/osteonectin, cwcv and kazal-like domains proteoglycan (testican)	IPR000716:Thyroglobulin type-1;IPR011992:EF-hand domain pair;IPR018247:EF-Hand 1, calcium-binding site;IPR019577:SPARC/Testican, calcium-binding domain;IPR036857:Thyroglobulin type-1 superfamily;	molecular_function:GO:0005509:calcium ion binding|cellular_component:GO:0005578:extracellular matrix|biological_process:GO:0007165:signal transduction;		1414	1164	970	1186	1043	775	1210	1010	856	1348	981	838	1503	1311	1314	1672	1174	1062	1167	1196	971	1072	1207	1211	1254	1224	944	806	906		43.2174	31.9367	37.2006	35.2181	26.9394	25.3664	36.408	28.864	31.4857	33.3004	33.1971	35.0231	30.2606	20.4218
	AgB02_g348	-	-	-		0	0	0	0	0	0	0	1	0	0	0	0	0	0	0	0	0	0	0	1	0	0	0	0	0	0	1	0	0		0	0	0	0	0.18	0	0	0	0	0	0	0	0.23942	0
	AgB02_g349	-	IPR002110:Ankyrin repeat;IPR020683:Ankyrin repeat-containing domain;IPR036770:Ankyrin repeat-containing domain superfamily;	molecular_function:GO:0005515:protein binding;		27	16	13	16	15	11	16	9	16	19	22	14	12	20	28	33	33	12	13	32	22	28	32	41	32	29	26	27	26		0.31728	0.448	0.72891	0.36074	0.66278	0.52847	0.8543	0.62883	0.55283	0.4209	0.4091	0.42584	0.24795	0.351
	AgB02_g350	-	-	-		0	1	0	0	0	1	0	0	0	0	1	0	0	0	0	0	0	0	0	0	0	0	1	0	0	0	0	0	0		0	0	0	0	0	0	0	0	0	0.10617	0	0	0	0
	AgB02_g351	-	-	-		29	25	21	28	41	32	21	17	18	36	29	21	48	42	40	75	57	54	42	35	51	39	35	61	47	41	38	19	46		1.36194	1.00961	1.11746	1.25072	0.77793	1.31469	1.34652	0.95406	0.6372	0.70575	0.70919	0.5998	0.5026	0.42375
	AgB02_g352	-	IPR000463:Cytosolic fatty-acid binding;IPR000566:Lipocalin/cytosolic fatty-acid binding domain;IPR012674:Calycin;	molecular_function:GO:0008289:lipid binding;		134	88	72	64	109	122	109	88	103	74	93	87	65	79	81	92	70	51	73	83	63	81	55	93	99	95	97	89	68		2.89073	2.97652	3.54678	3.40731	2.89154	2.5455	4.44558	3.46492	4.61491	3.8938	3.81114	4.87967	4.07788	3.8006
	AgB02_g353	K00162:232:PDHB: pyruvate dehydrogenase E1 component beta subunit [EC:1.2.4.1]	IPR005475:Transketolase-like, pyrimidine-binding domain;IPR029061:Thiamin diphosphate-binding fold;	-		2	0	0	0	2	2	2	0	1	0	2	1	0	1	1	0	0	0	1	0	1	2	0	5	0	0	0	0	0		0	0.11526	0.13395	0.14278	0	0.1236	0	0	0.2107	0	0	0.27389	0	0.11288
	AgB02_g354	-	-	-		2	2	0	0	0	1	0	2	3	0	2	1	2	2	1	0	1	1	0	4	2	1	0	0	0	0	0	1	1		0.35496	0.30073	0.17475	0	0.55612	0.3225	0	0	0.27488	0.35317	0	0	0.36986	0.44177
	AgB02_g355	-	IPR006954:Moulting cycle MLT-10-like protein;	-		0	1	1	3	2	5	3	5	4	7	3	2	1	2	9	1	5	6	6	4	2	6	3	2	1	0	2	2	0		0.04609	0.0781	0.40844	0.29025	0.14443	0.08375	0.04654	0	0	0.04586	0.05486	0.13919	0.24014	0.15297
	AgB02_g356	K10297:999:FBXO11: F-box protein 11	IPR003126:Zinc finger, UBR-type;IPR006626:Parallel beta-helix repeat;IPR006633:Carbohydrate-binding/sugar hydrolysis domain;IPR011050:Pectin lyase fold/virulence factor;IPR012334:Pectin lyase fold;IPR022441:Parallel beta-helix repeat-2;	molecular_function:GO:0008270:zinc ion binding;		17	9	6	17	24	25	11	16	24	19	22	16	10	19	21	27	30	42	27	38	34	26	49	51	11	6	36	17	21		0.23192	0.37331	0.47952	0.65719	0.69035	0.71639	0.25759	0.11412	0.30531	0.20767	0.16562	0.2568	0.38664	0.46181
	AgB02_g357	K14840:161:NOP53: nucleolar protein 53	IPR011687:Ribosome biogenesis protein Nop53/GLTSCR2;	-		95	65	57	45	62	52	88	104	126	57	103	79	118	108	117	185	124	112	112	142	102	106	119	141	86	109	105	84	102		4.09354	3.17415	3.99629	4.07783	3.85889	3.21481	3.01241	3.10112	2.55214	2.2435	2.35353	3.07304	3.7593	3.62666
	AgB02_g358	-	IPR004827:Basic-leucine zipper domain;	molecular_function:GO:0003700:DNA-binding transcription factor activity|biological_process:GO:0006355:regulation of transcription, DNA-templated;		0	1	0	0	0	0	0	0	0	1	0	1	0	0	1	0	0	0	0	0	0	0	0	2	0	0	0	0	0		0	0	0.01927	0	0	0	0	0	0	0.01948	0	0	0	0
	AgB02_g359	-	IPR011680:Fasciculation and elongation protein zeta, FEZ;	-		80	54	42	34	36	27	47	52	45	63	52	43	94	93	59	102	65	55	61	93	86	48	40	106	45	81	65	47	45		4.52588	3.79354	2.79693	3.08248	3.50764	3.76195	2.18769	3.19842	2.98284	2.58681	2.40687	2.27794	2.60877	1.79766
	AgB02_g360	K01409:266:KAE1: N6-L-threonylcarbamoyladenine synthase [EC:2.3.1.234]	IPR000905:Gcp-like domain;IPR017861:Kae1/TsaD family;	-		14	7	6	10	12	8	10	12	15	20	13	9	9	11	12	17	19	17	7	17	16	12	13	19	8	6	13	10	13		0.47092	0.48762	0.61822	0.38441	0.6968	0.76061	0.42266	0.25747	0.56728	0.36442	0.37367	0.52671	0.65425	0.6512
	AgB02_g361	K12893:246:SFRS4_5_6: splicing factor, arginine/serine-rich 4/5/6	IPR000504:RNA recognition motif domain;IPR012677:Nucleotide-binding alpha-beta plait domain superfamily;IPR035585:Serine/arginine-rich splicing factor SRSF4-like, RNA recognition motif 1;IPR035979:RNA-binding domain superfamily;	molecular_function:GO:0003676:nucleic acid binding;		114	55	49	64	73	62	75	84	79	103	82	62	73	71	60	116	90	81	58	64	85	57	75	89	73	101	86	54	32		3.32897	2.74304	2.69397	2.77594	2.28625	3.52164	3.36131	3.77732	4.02584	2.49543	2.65957	3.44285	3.99138	2.98906
	AgB02_g362	-	IPR007110:Immunoglobulin-like domain;	-		32	39	17	31	50	71	42	43	46	32	33	104	68	129	39	48	45	36	49	63	53	70	93	84	88	169	128	87	68		10.3447	16.6259	5.84154	7.82346	7.50768	7.32526	13.5173	21.0848	3.76984	5.90295	3.07812	6.43171	6.81606	5.80612
	AgB02_g363	-	-	-		39	26	22	21	25	14	22	23	24	17	38	23	32	27	38	75	44	49	29	44	44	34	29	66	22	47	41	27	35		0.64154	0.45859	0.75008	0.61019	0.691	0.80142	0.44534	0.77276	0.60548	0.51861	0.52495	0.44398	0.48046	0.39921
	AgB02_g364	-	-	-		0	0	1	1	0	0	1	2	3	1	1	2	1	4	2	1	4	0	3	2	7	2	2	5	1	0	1	5	2		0.0321	0.10876	0.0632	0.10105	0.05028	0.20412	0.03241	0	0	0	0.0382	0.03231	0.06688	0.07989
	AgB02_g365	K16860:405:PLD3_4: phospholipase D3/4 [EC:3.1.4.4]	IPR001736:Phospholipase D/Transphosphatidylase;IPR032803:PLD-like domain;	molecular_function:GO:0003824:catalytic activity;		50	27	22	31	35	35	32	30	39	39	37	45	43	32	31	66	65	38	30	55	77	38	53	66	46	49	72	37	51		1.45829	0.91942	1.03513	1.06781	1.46116	2.3725	1.57519	1.36285	1.31314	0.91104	0.88803	1.09244	1.06012	1.09739
	AgB02_g366	K19511:942:PXDN: peroxidase [EC:1.11.1.7]	IPR000372:Leucine-rich repeat N-terminal domain;IPR001611:Leucine-rich repeat;IPR003591:Leucine-rich repeat, typical subtype;IPR003598:Immunoglobulin subtype 2;IPR003599:Immunoglobulin subtype;IPR007110:Immunoglobulin-like domain;IPR010255:Haem peroxidase;IPR013098:Immunoglobulin I-set;IPR013783:Immunoglobulin-like fold;IPR019791:Haem peroxidase, animal type;IPR032675:Leucine-rich repeat domain s…	molecular_function:GO:0004601:peroxidase activity|biological_process:GO:0006979:response to oxidative stress|molecular_function:GO:0020037:heme binding|biological_process:GO:0055114:oxidation-reduction process;molecular_function:GO:0005515:protein binding;		341	213	221	176	205	230	187	178	303	305	287	192	260	246	245	294	269	197	240	319	286	225	172	355	198	253	191	150	172		5.39531	4.32479	5.00569	5.22696	5.1855	5.39197	4.14865	4.30565	5.47976	4.39763	5.45837	3.90619	3.84875	5.21682
	AgB02_g367	-	IPR001680:WD40 repeat;IPR015943:WD40/YVTN repeat-like-containing domain superfamily;IPR017986:WD40-repeat-containing domain;IPR024977:Anaphase-promoting complex subunit 4, WD40 domain;IPR036322:WD40-repeat-containing domain superfamily;	molecular_function:GO:0005515:protein binding;		8	5	2	6	7	7	9	4	11	10	13	6	8	13	7	17	23	15	9	13	8	7	10	16	5	8	14	4	8		0.66916	0.92124	0.57649	0.7901	0.85181	0.60795	0.42229	0.54879	0.5182	0.41611	0.19911	0.7578	0.34863	0.76341
	AgB02_g368	K13114:135:PNN: pinin	IPR006786:Pinin/SDK/MemA protein;	-		11	11	10	5	9	13	3	9	14	16	15	12	3	11	7	19	14	9	7	12	12	10	16	12	7	11	9	7	11		0.10578	0.32861	0.24303	0.25905	0.33147	0.38443	0.24923	0.3181	0.30037	0.38591	0.41969	0.10649	0.33067	0.40959
	AgB02_g369	K04887:264:KCNC1: potassium voltage-gated channel Shaw-related subfamily C member 1	IPR003968:Potassium channel, voltage dependent, Kv;IPR005821:Ion transport domain;IPR027359:Voltage-dependent channel domain superfamily;IPR028325:Voltage-gated potassium channel;	molecular_function:GO:0005216:ion channel activity|biological_process:GO:0006811:ion transport|cellular_component:GO:0016020:membrane|biological_process:GO:0055085:transmembrane transport;molecular_function:GO:0005249:voltage-gated potassium channel activity|biological_process:GO:0006813:potassium ion transport|cellular_component:GO:0008076:voltage-gated potassium channel complex;		0	0	1	0	1	4	0	2	1	1	3	3	1	0	0	5	2	0	0	0	3	1	1	4	1	1	1	1	1		0.05774	0	0	0	0	0.15739	0.05831	0.04736	0	0	0.06873	0	0.12034	0.04791
	AgB02_g370	K04887:65:KCNC1: potassium voltage-gated channel Shaw-related subfamily C member 1	IPR028325:Voltage-gated potassium channel;	molecular_function:GO:0005249:voltage-gated potassium channel activity|biological_process:GO:0006813:potassium ion transport|cellular_component:GO:0008076:voltage-gated potassium channel complex;		0	0	0	0	0	0	0	0	0	0	0	0	0	0	0	0	0	0	0	0	0	0	0	1	0	0	0	0	0		0	0	0	0	0	0	0	0	0	0	0	0	0	0
	AgB02_g371	K04887:117:KCNC1: potassium voltage-gated channel Shaw-related subfamily C member 1	IPR027359:Voltage-dependent channel domain superfamily;	-		1	0	0	0	0	0	0	0	0	0	0	0	0	0	0	0	0	0	0	0	0	1	1	0	0	0	0	2	0		0	0	0	0	0	0	0	0	0.2382	0	0	0	0	0
	AgB02_g372	K04887:216:KCNC1: potassium voltage-gated channel Shaw-related subfamily C member 1	IPR000210:BTB/POZ domain;IPR003131:Potassium channel tetramerisation-type BTB domain;IPR003974:Potassium channel, voltage dependent, Kv3;IPR011333:SKP1/BTB/POZ domain superfamily;	molecular_function:GO:0005249:voltage-gated potassium channel activity|biological_process:GO:0006813:potassium ion transport|cellular_component:GO:0008076:voltage-gated potassium channel complex;molecular_function:GO:0005515:protein binding;biological_process:GO:0051260:protein homooligomerization;		0	0	0	0	0	0	0	0	1	0	2	4	0	0	0	0	0	0	1	1	2	0	3	2	0	0	0	0	0		0	0	0	0.29095	0.21716	0.50372	0	0	0	0	0	0	0	0.23001
	AgB02_g373	-	-	-		3	3	1	1	2	9	0	2	2	0	8	2	3	3	2	0	4	6	4	2	0	3	4	11	0	1	0	0	0		0.07513	0.06365	0.04931	0.10513	0.03923	0	0	0.02054	0.05818	0.07475	0.02981	0	0.05219	0.04155
	AgB02_g374	-	IPR000884:Thrombospondin type-1 (TSP1) repeat;	-		10	13	7	24	10	16	9	6	7	21	13	15	21	17	20	40	40	47	22	24	21	16	26	34	12	21	21	31	12		0.89034	0.61062	0.83487	0.97893	0.79708	0.8089	0.51371	0.73018	0.32832	0.54837	0.35323	0.3841	0.26506	0.24624
	AgB02_g375	-	-	-		0	0	0	0	0	0	0	0	0	0	1	0	0	0	0	0	6	0	0	1	1	0	0	1	0	0	0	0	0		0	0	0	0	0.06197	0.07187	0	0	0	0	0	0	0	0
	AgB02_g376	-	IPR000884:Thrombospondin type-1 (TSP1) repeat;	-		20	8	6	15	10	17	8	2	10	9	14	12	12	5	11	35	15	22	6	11	14	17	13	29	6	6	6	14	14		0.76694	0.27073	0.69219	0.40246	0.55072	0.81291	0.38719	0.31449	0.98985	0.5087	0.45641	0.51468	0.13319	0.53027
	AgB02_g377	-	-	-		8	11	4	6	14	12	6	5	13	7	10	13	7	8	11	13	20	7	7	15	6	5	13	5	3	11	9	7	4		0.61308	0.59361	0.94857	0.64345	1.02913	0.47743	0.2653	0.79011	0.5426	0.95854	0.41697	0.52898	0.4563	0.94468
	AgB02_g378	K13273:150:PMVK: phosphomevalonate kinase [EC:2.7.4.2]	IPR005919:Higher eukaryotic phosphomevalonate kinase;	molecular_function:GO:0004631:phosphomevalonate kinase activity|cellular_component:GO:0005737:cytoplasm|biological_process:GO:0006695:cholesterol biosynthetic process;		1	0	0	0	2	2	0	1	0	1	0	0	0	0	2	1	3	1	0	0	0	1	0	0	0	0	2	0	0		0	0	0.10197	0	0	0	0	0	0.0401	0	0	0	0.05395	0
[truncated: 15,647 more rows]
[truncated: 124 more columns]

## Sheet: Table S3
	Supplementary Table S3: Significant pathway enrichment among differentially expressed genes of interest, for (A) KEGG pathways, (B) Gene ontology pathways and (C) Interpro domains.
[truncated: 32 more rows]
